# Supplementary material for: Novel lincRNA Discovery and Tissue-Specific Gene Expression across 30 Normal Human Tissues
Source: Genes (Basel). 2021 Apr 21;12(5):614. doi: 10.3390/genes12050614 (PMC8143134; doi:10.3390/genes12050614)
Supplement: Supplementary file 1 [file genes-12-00614-s001.zip]

Archive with 4 entries (4 files):
- Supplementary Figures 1.tif
- Supplementary Tables 1.xlsx
- Supplementary Tables 2.xlsx
- Supplementary Tables 3.xlsx
