# Supplementary material for: Novel lincRNA Discovery and Tissue-Specific Gene Expression across 30 Normal Human Tissues
Source: Genes (Basel). 2021 Apr 21;12(5):614. doi: 10.3390/genes12050614 (PMC8143134; doi:10.3390/genes12050614)
Supplement: Supplementary file 1 [file genes-12-00614-s001.zip › Supplementary Tables 2.xlsx]

## Sheet: brain.parts.spcific.genes
Chr	Start	End	Gene_ID	GeneName	Strand	Gene_Type	Number_of_Exons	Transcript_Length	Nearest_Gene_Name	Nearest_Gene_Type	Nearest_Gene_Strand	Nearest_Gene_Level	Distance_to_nearest_Gene	Amygdala.Specific	Anterior.Specific	Caudate.Specific	Cerebellar.Specific	Cerebellum.Specific	Cortex.Specific	Frontal.Specific	Hippocampus.Specific	Hypothalamus.Specific	Nucleus.Specific	Putamen.Specific	Spinal.Specific	Substantia.Specific
chr1	1001138	1014435	ENSG00000187608	ISG15	+	protein_coding	8	942	ISG15	protein_coding	+	NA	0	FALSE	FALSE	FALSE	TRUE	FALSE	TRUE	FALSE	FALSE	FALSE	FALSE	FALSE	FALSE	FALSE
chr1	16018875	16034050	ENSG00000186510	CLCNKA	+	protein_coding	101	3476	CLCNKA	protein_coding	+	NA	0	FALSE	FALSE	FALSE	FALSE	FALSE	FALSE	FALSE	TRUE	FALSE	FALSE	FALSE	TRUE	FALSE
chr1	18631006	18748866	ENSG00000009709	PAX7	+	protein_coding	25	6313	PAX7	protein_coding	+	NA	0	FALSE	FALSE	FALSE	FALSE	FALSE	FALSE	FALSE	FALSE	FALSE	FALSE	TRUE	FALSE	FALSE
chr1	20290919	20354251	ENSG00000158816	VWA5B1	+	protein_coding	110	6377	VWA5B1	protein_coding	+	NA	0	FALSE	FALSE	FALSE	FALSE	FALSE	FALSE	FALSE	FALSE	TRUE	FALSE	FALSE	FALSE	FALSE
chr1	22636506	22639608	ENSG00000173372	C1QA	+	protein_coding	8	1272	C1QA	protein_coding	+	NA	0	FALSE	FALSE	FALSE	TRUE	FALSE	FALSE	FALSE	FALSE	FALSE	FALSE	FALSE	FALSE	FALSE
chr1	22643630	22648110	ENSG00000159189	C1QC	+	protein_coding	9	1335	C1QC	protein_coding	+	NA	0	FALSE	FALSE	FALSE	TRUE	FALSE	FALSE	TRUE	FALSE	FALSE	FALSE	FALSE	FALSE	FALSE
chr1	22652762	22661538	ENSG00000173369	C1QB	+	protein_coding	13	1601	C1QB	protein_coding	+	NA	0	FALSE	FALSE	FALSE	TRUE	FALSE	FALSE	TRUE	FALSE	FALSE	FALSE	FALSE	FALSE	FALSE
chr1	23191895	23194729	ENSG00000179546	HTR1D	-	protein_coding	1	2835	HTR1D	protein_coding	-	NA	0	FALSE	FALSE	FALSE	FALSE	FALSE	FALSE	FALSE	FALSE	FALSE	TRUE	FALSE	FALSE	FALSE
chr1	24538802	24556024	ENSG00000264443	AL445686.2	-	lincRNA	3	1445	NCMAP	protein_coding	+	NA	-87	FALSE	FALSE	FALSE	FALSE	TRUE	FALSE	FALSE	FALSE	FALSE	FALSE	FALSE	FALSE	FALSE
chr1	26863138	26864457	ENSG00000175793	SFN	+	protein_coding	1	1320	SFN	protein_coding	+	NA	0	FALSE	FALSE	FALSE	FALSE	FALSE	TRUE	TRUE	FALSE	FALSE	FALSE	FALSE	FALSE	FALSE
chr1	27666061	27672178	ENSG00000126709	IFI6	-	protein_coding	15	865	IFI6	protein_coding	-	NA	40	FALSE	FALSE	FALSE	TRUE	FALSE	FALSE	FALSE	FALSE	FALSE	FALSE	FALSE	FALSE	FALSE
chr1	31790422	31816022	ENSG00000134668	SPOCD1	-	protein_coding	101	7085	SPOCD1	protein_coding	-	NA	29	FALSE	FALSE	FALSE	FALSE	FALSE	TRUE	TRUE	FALSE	FALSE	FALSE	FALSE	FALSE	FALSE
chr1	47760528	47996895	ENSG00000269113	TRABD2B	-	protein_coding	11	7034	TRABD2B	protein_coding	-	NA	0	FALSE	FALSE	FALSE	FALSE	TRUE	FALSE	FALSE	FALSE	FALSE	FALSE	FALSE	FALSE	FALSE
chr1	54779712	54801267	ENSG00000006555	TTC22	-	protein_coding	22	6055	TTC22	protein_coding	-	NA	0	FALSE	FALSE	FALSE	FALSE	FALSE	FALSE	FALSE	FALSE	FALSE	TRUE	FALSE	FALSE	FALSE
chr1	61742406	62178675	ENSG00000132849	PATJ	+	protein_coding	381	11990	PATJ	protein_coding	+	NA	0	FALSE	FALSE	FALSE	FALSE	TRUE	FALSE	FALSE	FALSE	FALSE	FALSE	FALSE	FALSE	FALSE
chr1	68045896	68051631	ENSG00000162595	DIRAS3	-	protein_coding	6	2039	DIRAS3	protein_coding	-	NA	0	FALSE	FALSE	FALSE	FALSE	FALSE	FALSE	FALSE	FALSE	TRUE	FALSE	FALSE	FALSE	FALSE
chr1	78619922	78641968	ENSG00000137959	IFI44L	+	protein_coding	53	10240	IFI44L	protein_coding	+	NA	0	FALSE	FALSE	FALSE	TRUE	FALSE	FALSE	FALSE	FALSE	FALSE	FALSE	FALSE	FALSE	FALSE
chr1	85580761	85583962	ENSG00000142871	CYR61	+	protein_coding	7	2455	CYR61	protein_coding	+	NA	0	FALSE	FALSE	FALSE	FALSE	FALSE	FALSE	FALSE	FALSE	FALSE	TRUE	FALSE	FALSE	FALSE
chr1	89052319	89065360	ENSG00000117228	GBP1	-	protein_coding	27	4992	GBP1	protein_coding	-	NA	0	FALSE	FALSE	FALSE	FALSE	FALSE	TRUE	TRUE	TRUE	FALSE	FALSE	FALSE	FALSE	FALSE
chr1	89106132	89150456	ENSG00000162645	GBP2	-	protein_coding	36	6276	GBP2	protein_coding	-	NA	0	FALSE	FALSE	FALSE	FALSE	FALSE	TRUE	TRUE	FALSE	FALSE	FALSE	FALSE	FALSE	FALSE
chr1	89181148	89198932	ENSG00000162654	GBP4	-	protein_coding	16	6127	GBP4	protein_coding	-	NA	0	FALSE	FALSE	TRUE	FALSE	FALSE	FALSE	FALSE	FALSE	FALSE	FALSE	FALSE	FALSE	FALSE
chr1	89258950	89270863	ENSG00000154451	GBP5	-	protein_coding	28	8143	GBP5	protein_coding	-	NA	1941	FALSE	FALSE	FALSE	TRUE	FALSE	TRUE	TRUE	TRUE	FALSE	FALSE	FALSE	FALSE	FALSE
chr1	111200771	111243439	ENSG00000064886	CHI3L2	+	protein_coding	114	3295	CHI3L2	protein_coding	+	NA	0	FALSE	FALSE	FALSE	TRUE	FALSE	TRUE	FALSE	FALSE	FALSE	FALSE	FALSE	TRUE	FALSE
chr1	114089291	114153868	ENSG00000134207	SYT6	-	protein_coding	61	5104	SYT6	protein_coding	-	NA	51	FALSE	FALSE	FALSE	FALSE	FALSE	FALSE	TRUE	FALSE	TRUE	FALSE	FALSE	FALSE	FALSE
chr1	117605934	117628372	ENSG00000183508	TENT5C	+	protein_coding	2	5751	TENT5C	protein_coding	+	NA	0	FALSE	FALSE	TRUE	FALSE	FALSE	FALSE	FALSE	FALSE	FALSE	FALSE	FALSE	FALSE	FALSE
chr1	144887265	145095526	ENSG00000196369	SRGAP2B	-	protein_coding	38	7230	SRGAP2B	protein_coding	-	NA	2	FALSE	FALSE	FALSE	FALSE	TRUE	FALSE	FALSE	FALSE	FALSE	FALSE	FALSE	FALSE	FALSE
chr1	145670852	145708148	ENSG00000174827	PDZK1	-	protein_coding	45	2480	PDZK1	protein_coding	-	NA	0	FALSE	FALSE	FALSE	FALSE	TRUE	FALSE	FALSE	FALSE	FALSE	FALSE	FALSE	FALSE	FALSE
chr1	156920650	156933094	ENSG00000160838	LRRC71	+	protein_coding	38	2631	LRRC71	protein_coding	+	NA	0	FALSE	FALSE	FALSE	FALSE	FALSE	FALSE	FALSE	FALSE	TRUE	FALSE	FALSE	FALSE	FALSE
chr1	161215234	161220699	ENSG00000158869	FCER1G	+	protein_coding	14	964	FCER1G	protein_coding	+	NA	0	FALSE	FALSE	FALSE	TRUE	FALSE	FALSE	FALSE	FALSE	FALSE	FALSE	FALSE	FALSE	FALSE
chr1	161304735	161309972	ENSG00000158887	MPZ	-	protein_coding	26	2154	MPZ	protein_coding	-	NA	0	FALSE	FALSE	FALSE	FALSE	FALSE	FALSE	FALSE	FALSE	FALSE	TRUE	FALSE	FALSE	FALSE
chr1	161541759	161550737	ENSG00000203747	FCGR3A	-	protein_coding	40	2958	FCGR3A	protein_coding	-	NA	0	FALSE	FALSE	FALSE	TRUE	FALSE	FALSE	TRUE	FALSE	FALSE	FALSE	FALSE	FALSE	FALSE
chr1	186296279	186314562	ENSG00000116690	PRG4	+	protein_coding	57	5044	PRG4	protein_coding	+	NA	0	FALSE	FALSE	FALSE	TRUE	FALSE	FALSE	FALSE	FALSE	FALSE	FALSE	FALSE	FALSE	FALSE
chr1	186671791	186680427	ENSG00000073756	PTGS2	-	protein_coding	35	5269	PTGS2	protein_coding	-	NA	0	FALSE	FALSE	FALSE	FALSE	FALSE	FALSE	FALSE	FALSE	FALSE	TRUE	FALSE	FALSE	FALSE
chr1	202147013	202161581	ENSG00000143851	PTPN7	-	protein_coding	123	5906	PTPN7	protein_coding	-	NA	7	FALSE	FALSE	FALSE	FALSE	FALSE	FALSE	FALSE	FALSE	FALSE	FALSE	TRUE	FALSE	FALSE
chr1	203178931	203186749	ENSG00000133048	CHI3L1	-	protein_coding	21	3408	CHI3L1	protein_coding	-	NA	0	FALSE	FALSE	FALSE	FALSE	FALSE	TRUE	TRUE	FALSE	FALSE	FALSE	FALSE	FALSE	FALSE
chr1	209686178	209734478	ENSG00000117594	HSD11B1	+	protein_coding	26	1513	HSD11B1	protein_coding	+	NA	0	FALSE	FALSE	TRUE	FALSE	FALSE	FALSE	FALSE	FALSE	FALSE	FALSE	FALSE	FALSE	FALSE
chr1	209785623	209806175	ENSG00000117595	IRF6	-	protein_coding	33	4965	IRF6	protein_coding	-	NA	0	FALSE	FALSE	FALSE	FALSE	TRUE	FALSE	FALSE	FALSE	FALSE	FALSE	FALSE	FALSE	FALSE
chr1	228458107	228460470	ENSG00000196890	HIST3H2BB	+	protein_coding	1	2364	HIST3H2BB	protein_coding	+	NA	0	FALSE	FALSE	FALSE	FALSE	FALSE	FALSE	FALSE	FALSE	TRUE	FALSE	FALSE	FALSE	FALSE
chr1	229431245	229434094	ENSG00000143632	ACTA1	-	protein_coding	13	1495	ACTA1	protein_coding	-	NA	4	FALSE	FALSE	FALSE	FALSE	FALSE	TRUE	FALSE	FALSE	FALSE	FALSE	FALSE	FALSE	FALSE
chr2	6840570	6866635	ENSG00000134326	CMPK2	-	protein_coding	31	4302	RSAD2	protein_coding	+	NA	0	FALSE	FALSE	FALSE	TRUE	FALSE	FALSE	FALSE	FALSE	FALSE	FALSE	FALSE	FALSE	FALSE
chr2	6865806	6898239	ENSG00000134321	RSAD2	+	protein_coding	16	4834	RSAD2	protein_coding	+	NA	0	FALSE	FALSE	FALSE	TRUE	FALSE	TRUE	TRUE	FALSE	FALSE	FALSE	FALSE	FALSE	FALSE
chr2	25160853	25168690	ENSG00000115138	POMC	-	protein_coding	18	1538	POMC	protein_coding	-	NA	213	TRUE	FALSE	FALSE	FALSE	FALSE	FALSE	FALSE	FALSE	TRUE	FALSE	TRUE	FALSE	FALSE
chr2	26457203	26558698	ENSG00000115155	OTOF	-	protein_coding	217	7885	OTOF	protein_coding	-	NA	0	FALSE	FALSE	FALSE	FALSE	FALSE	FALSE	FALSE	FALSE	FALSE	TRUE	FALSE	FALSE	FALSE
chr2	37344574	37373322	ENSG00000115828	QPCT	+	protein_coding	29	2599	QPCT	protein_coding	+	NA	0	FALSE	FALSE	FALSE	FALSE	FALSE	FALSE	FALSE	FALSE	TRUE	FALSE	FALSE	FALSE	FALSE
chr2	73290929	73293705	ENSG00000135625	EGR4	-	protein_coding	4	2377	EGR4	protein_coding	-	NA	0	FALSE	FALSE	FALSE	TRUE	FALSE	FALSE	FALSE	FALSE	TRUE	FALSE	FALSE	FALSE	FALSE
chr2	73892314	73919675	ENSG00000163017	ACTG2	+	protein_coding	55	3811	ACTG2	protein_coding	+	NA	0	FALSE	FALSE	FALSE	TRUE	FALSE	FALSE	FALSE	TRUE	FALSE	FALSE	FALSE	FALSE	FALSE
chr2	75046463	75199700	ENSG00000115353	TACR1	-	protein_coding	11	5308	TACR1	protein_coding	-	NA	0	FALSE	FALSE	FALSE	FALSE	FALSE	FALSE	FALSE	FALSE	FALSE	FALSE	TRUE	FALSE	FALSE
chr2	85657314	85668741	ENSG00000168878	SFTPB	-	protein_coding	55	4110	SFTPB	protein_coding	-	NA	0	FALSE	FALSE	FALSE	FALSE	FALSE	FALSE	FALSE	FALSE	FALSE	FALSE	TRUE	FALSE	FALSE
chr2	96112875	96116245	ENSG00000274286	ADRA2B	-	protein_coding	1	3371	ADRA2B	protein_coding	-	NA	0	FALSE	FALSE	FALSE	FALSE	FALSE	FALSE	FALSE	FALSE	FALSE	TRUE	FALSE	FALSE	FALSE
chr2	96143166	96145440	ENSG00000158050	DUSP2	-	protein_coding	6	1932	DUSP2	protein_coding	-	NA	0	FALSE	FALSE	FALSE	FALSE	FALSE	FALSE	FALSE	FALSE	FALSE	TRUE	FALSE	FALSE	FALSE
chr2	98087116	98312947	ENSG00000168658	VWA3B	+	protein_coding	250	8307	VWA3B	protein_coding	+	NA	0	FALSE	FALSE	FALSE	FALSE	FALSE	FALSE	FALSE	FALSE	FALSE	FALSE	TRUE	FALSE	FALSE
chr2	107986523	108010861	ENSG00000115665	SLC5A7	+	protein_coding	18	5168	SLC5A7	protein_coding	+	NA	0	FALSE	FALSE	FALSE	FALSE	FALSE	FALSE	FALSE	FALSE	FALSE	FALSE	TRUE	FALSE	FALSE
chr2	112829751	112836903	ENSG00000125538	IL1B	-	protein_coding	37	3096	IL1B	protein_coding	-	NA	0	FALSE	FALSE	FALSE	TRUE	FALSE	FALSE	FALSE	FALSE	FALSE	FALSE	FALSE	FALSE	FALSE
chr2	134964491	135047445	ENSG00000176601	MAP3K19	-	protein_coding	99	6073	MAP3K19	protein_coding	-	NA	23	FALSE	FALSE	FALSE	FALSE	FALSE	FALSE	FALSE	FALSE	FALSE	FALSE	TRUE	FALSE	FALSE
chr2	136114349	136118165	ENSG00000121966	CXCR4	-	protein_coding	5	2224	CXCR4	protein_coding	-	NA	0	FALSE	FALSE	FALSE	FALSE	FALSE	FALSE	FALSE	FALSE	FALSE	FALSE	FALSE	TRUE	FALSE
chr2	156324432	156342348	ENSG00000153234	NR4A2	-	protein_coding	62	3967	NR4A2	protein_coding	-	NA	0	FALSE	FALSE	FALSE	FALSE	FALSE	FALSE	FALSE	FALSE	TRUE	FALSE	FALSE	FALSE	FALSE
chr2	159932006	160062610	ENSG00000153246	PLA2R1	-	protein_coding	61	15357	PLA2R1	protein_coding	-	NA	0	FALSE	FALSE	FALSE	FALSE	TRUE	FALSE	FALSE	FALSE	FALSE	FALSE	FALSE	FALSE	FALSE
chr2	176188579	176190907	ENSG00000128645	HOXD1	+	protein_coding	2	1975	HOXD1	protein_coding	+	NA	0	FALSE	FALSE	FALSE	FALSE	FALSE	FALSE	FALSE	FALSE	FALSE	FALSE	TRUE	FALSE	FALSE
chr2	177623252	178072755	ENSG00000128655	PDE11A	-	protein_coding	116	12237	PDE11A	protein_coding	-	NA	0	FALSE	FALSE	FALSE	FALSE	FALSE	FALSE	FALSE	FALSE	FALSE	FALSE	TRUE	FALSE	FALSE
chr2	181457202	181536187	ENSG00000115232	ITGA4	+	protein_coding	84	7901	ITGA4	protein_coding	+	NA	0	FALSE	FALSE	FALSE	FALSE	TRUE	FALSE	FALSE	FALSE	FALSE	FALSE	FALSE	FALSE	FALSE
chr2	181536676	181680665	ENSG00000188452	CERKL	-	protein_coding	131	4765	CERKL	protein_coding	-	NA	0	FALSE	FALSE	FALSE	FALSE	TRUE	FALSE	FALSE	FALSE	FALSE	FALSE	FALSE	FALSE	FALSE
chr2	188974320	189012746	ENSG00000168542	COL3A1	+	protein_coding	104	6811	COL3A1	protein_coding	+	NA	0	FALSE	FALSE	FALSE	TRUE	FALSE	FALSE	FALSE	FALSE	FALSE	FALSE	FALSE	FALSE	FALSE
chr2	218382029	218396026	ENSG00000018280	SLC11A1	+	protein_coding	128	8676	SLC11A1	protein_coding	+	NA	0	FALSE	FALSE	FALSE	TRUE	FALSE	FALSE	FALSE	FALSE	FALSE	FALSE	FALSE	FALSE	FALSE
chr2	218859821	218874233	ENSG00000115596	WNT6	+	protein_coding	6	1703	WNT6	protein_coding	+	NA	0	FALSE	FALSE	FALSE	FALSE	FALSE	FALSE	FALSE	FALSE	FALSE	FALSE	TRUE	FALSE	FALSE
chr2	219418377	219426739	ENSG00000175084	DES	+	protein_coding	23	2464	DES	protein_coding	+	NA	0	FALSE	FALSE	FALSE	FALSE	FALSE	TRUE	FALSE	FALSE	FALSE	FALSE	FALSE	FALSE	FALSE
chr2	227871054	227924344	ENSG00000123977	DAW1	+	protein_coding	44	2933	DAW1	protein_coding	+	NA	0	FALSE	FALSE	FALSE	FALSE	FALSE	FALSE	FALSE	FALSE	FALSE	FALSE	TRUE	FALSE	FALSE
chr2	230907318	230961066	ENSG00000135898	GPR55	-	protein_coding	12	4130	GPR55	protein_coding	-	NA	0	FALSE	FALSE	FALSE	FALSE	FALSE	FALSE	FALSE	FALSE	FALSE	FALSE	TRUE	FALSE	FALSE
chr2	232479827	232487821	ENSG00000171551	ECEL1	-	protein_coding	58	2972	ECEL1	protein_coding	-	NA	7	FALSE	FALSE	FALSE	FALSE	FALSE	FALSE	FALSE	FALSE	TRUE	FALSE	TRUE	FALSE	FALSE
chr3	12153051	12159351	ENSG00000157150	TIMP4	-	protein_coding	5	1650	TIMP4	protein_coding	-	NA	0	FALSE	FALSE	FALSE	FALSE	TRUE	FALSE	FALSE	FALSE	FALSE	FALSE	FALSE	FALSE	FALSE
chr3	36712422	36764349	ENSG00000163673	DCLK3	-	protein_coding	13	5574	DCLK3	protein_coding	-	NA	0	FALSE	FALSE	FALSE	FALSE	FALSE	FALSE	FALSE	FALSE	FALSE	TRUE	FALSE	FALSE	FALSE
chr3	119597842	119629811	ENSG00000144837	PLA1A	+	protein_coding	52	2202	PLA1A	protein_coding	+	NA	0	FALSE	FALSE	TRUE	FALSE	FALSE	FALSE	FALSE	FALSE	FALSE	TRUE	FALSE	FALSE	FALSE
chr3	122055366	122120074	ENSG00000114013	CD86	+	protein_coding	46	3433	CD86	protein_coding	+	NA	0	FALSE	FALSE	FALSE	TRUE	FALSE	FALSE	FALSE	FALSE	FALSE	FALSE	FALSE	FALSE	FALSE
chr3	126394939	126436555	ENSG00000163885	CFAP100	+	protein_coding	54	3352	CFAP100	protein_coding	+	NA	0	FALSE	FALSE	FALSE	FALSE	FALSE	FALSE	FALSE	FALSE	TRUE	FALSE	FALSE	FALSE	FALSE
chr3	129974305	129977938	ENSG00000170893	TRH	+	protein_coding	6	1978	TRH	protein_coding	+	NA	0	FALSE	FALSE	FALSE	FALSE	FALSE	FALSE	FALSE	TRUE	FALSE	FALSE	TRUE	FALSE	FALSE
chr3	155024124	155180849	ENSG00000196549	MME	+	protein_coding	185	9620	MME	protein_coding	+	NA	0	FALSE	FALSE	FALSE	FALSE	FALSE	FALSE	FALSE	FALSE	FALSE	FALSE	TRUE	FALSE	FALSE
chr3	187668906	187670399	ENSG00000157005	SST	-	protein_coding	2	618	SST	protein_coding	-	NA	0	FALSE	FALSE	FALSE	FALSE	FALSE	FALSE	FALSE	FALSE	FALSE	FALSE	TRUE	FALSE	FALSE
chr4	25648011	25676769	ENSG00000157765	SLC34A2	+	protein_coding	67	5045	SLC34A2	protein_coding	+	NA	0	FALSE	FALSE	FALSE	FALSE	FALSE	FALSE	FALSE	FALSE	TRUE	FALSE	FALSE	FALSE	FALSE
chr4	48483343	48489196	ENSG00000145248	SLC10A4	+	protein_coding	3	1790	SLC10A4	protein_coding	+	NA	0	FALSE	FALSE	TRUE	FALSE	FALSE	FALSE	FALSE	FALSE	FALSE	FALSE	FALSE	FALSE	FALSE
chr4	52051331	52097292	ENSG00000163071	SPATA18	+	protein_coding	64	4941	SPATA18	protein_coding	+	NA	0	FALSE	FALSE	FALSE	FALSE	FALSE	FALSE	FALSE	FALSE	FALSE	FALSE	TRUE	FALSE	FALSE
chr4	73397114	73421412	ENSG00000163631	ALB	+	protein_coding	160	3377	ALB	protein_coding	+	NA	0	FALSE	FALSE	FALSE	FALSE	FALSE	FALSE	FALSE	FALSE	FALSE	FALSE	TRUE	FALSE	FALSE
chr4	73869393	73871242	ENSG00000163739	CXCL1	+	protein_coding	7	1296	CXCL1	protein_coding	+	NA	0	FALSE	FALSE	FALSE	FALSE	FALSE	FALSE	FALSE	FALSE	FALSE	TRUE	FALSE	FALSE	FALSE
chr4	74097035	74099293	ENSG00000081041	CXCL2	-	protein_coding	9	1500	CXCL2	protein_coding	-	NA	0	FALSE	FALSE	FALSE	FALSE	FALSE	FALSE	FALSE	FALSE	FALSE	TRUE	FALSE	FALSE	FALSE
chr4	76021117	76023497	ENSG00000169245	CXCL10	-	protein_coding	4	1176	CXCL10	protein_coding	-	NA	0	FALSE	FALSE	TRUE	TRUE	FALSE	FALSE	FALSE	FALSE	FALSE	TRUE	FALSE	FALSE	FALSE
chr4	76033682	76041415	ENSG00000169248	CXCL11	-	protein_coding	9	1908	CXCL11	protein_coding	-	NA	0	FALSE	FALSE	TRUE	FALSE	FALSE	FALSE	FALSE	FALSE	FALSE	TRUE	FALSE	FALSE	FALSE
chr4	80266599	80336680	ENSG00000138675	FGF5	+	protein_coding	15	5998	FGF5	protein_coding	+	NA	0	FALSE	FALSE	FALSE	FALSE	TRUE	FALSE	FALSE	FALSE	FALSE	FALSE	FALSE	FALSE	FALSE
chr4	87821411	87846817	ENSG00000152595	MEPE	+	protein_coding	46	2477	MEPE	protein_coding	+	NA	0	FALSE	FALSE	FALSE	FALSE	TRUE	FALSE	FALSE	FALSE	FALSE	FALSE	FALSE	FALSE	FALSE
chr4	153684070	153705259	ENSG00000137462	TLR2	+	protein_coding	26	5217	TLR2	protein_coding	+	NA	0	FALSE	FALSE	FALSE	TRUE	FALSE	FALSE	FALSE	FALSE	FALSE	FALSE	FALSE	FALSE	FALSE
chr4	165873258	166103895	ENSG00000038295	TLL1	+	protein_coding	83	7522	TLL1	protein_coding	+	NA	0	FALSE	FALSE	FALSE	FALSE	TRUE	FALSE	FALSE	FALSE	FALSE	FALSE	FALSE	FALSE	FALSE
chr5	1392790	1445430	ENSG00000142319	SLC6A3	-	protein_coding	20	4461	SLC6A3	protein_coding	-	NA	0	FALSE	FALSE	TRUE	FALSE	FALSE	FALSE	FALSE	FALSE	FALSE	FALSE	FALSE	FALSE	FALSE
chr5	10441524	10472029	ENSG00000145491	ROPN1L	+	protein_coding	25	1817	ROPN1L	protein_coding	+	NA	0	FALSE	FALSE	FALSE	FALSE	FALSE	FALSE	FALSE	FALSE	FALSE	FALSE	TRUE	FALSE	FALSE
chr5	71719163	71721048	ENSG00000164326	CARTPT	+	protein_coding	5	1216	CARTPT	protein_coding	+	NA	0	FALSE	FALSE	FALSE	FALSE	FALSE	FALSE	FALSE	TRUE	FALSE	FALSE	FALSE	FALSE	FALSE
chr5	76952713	76981158	ENSG00000145708	CRHBP	+	protein_coding	22	2803	CRHBP	protein_coding	+	NA	0	FALSE	FALSE	TRUE	FALSE	FALSE	FALSE	FALSE	FALSE	TRUE	FALSE	FALSE	FALSE	FALSE
chr5	77628712	77639688	ENSG00000171540	OTP	-	protein_coding	5	4451	OTP	protein_coding	-	NA	0	FALSE	FALSE	FALSE	FALSE	FALSE	FALSE	FALSE	FALSE	TRUE	FALSE	TRUE	FALSE	FALSE
chr5	95852232	95859020	ENSG00000236882	LINC01554	+	lincRNA	9	2061	GLRX	protein_coding	-	NA	-29227	FALSE	FALSE	FALSE	FALSE	FALSE	FALSE	FALSE	FALSE	FALSE	FALSE	FALSE	TRUE	FALSE
chr5	96390415	96434143	ENSG00000175426	PCSK1	-	protein_coding	41	5307	PCSK1	protein_coding	-	NA	0	FALSE	FALSE	FALSE	FALSE	FALSE	FALSE	FALSE	FALSE	TRUE	FALSE	FALSE	FALSE	FALSE
chr5	128538013	129033631	ENSG00000113396	SLC27A6	+	protein_coding	39	3493	SLC27A6	protein_coding	+	NA	0	FALSE	FALSE	FALSE	FALSE	FALSE	FALSE	FALSE	FALSE	FALSE	FALSE	TRUE	FALSE	FALSE
chr5	138465490	138469315	ENSG00000120738	EGR1	+	protein_coding	2	3138	EGR1	protein_coding	+	NA	0	FALSE	FALSE	FALSE	TRUE	FALSE	FALSE	FALSE	FALSE	TRUE	FALSE	FALSE	FALSE	FALSE
chr5	173314713	173329503	ENSG00000113739	STC2	-	protein_coding	15	6128	STC2	protein_coding	-	NA	0	FALSE	FALSE	TRUE	FALSE	FALSE	FALSE	FALSE	FALSE	FALSE	FALSE	FALSE	FALSE	FALSE
chr6	6144085	6321013	ENSG00000124491	F13A1	-	protein_coding	34	4690	F13A1	protein_coding	-	NA	0	FALSE	FALSE	FALSE	FALSE	FALSE	TRUE	FALSE	FALSE	FALSE	FALSE	FALSE	FALSE	FALSE
chr6	22287244	22297501	ENSG00000172179	PRL	-	protein_coding	16	1364	PRL	protein_coding	-	NA	0	FALSE	TRUE	FALSE	TRUE	FALSE	FALSE	FALSE	FALSE	FALSE	FALSE	FALSE	FALSE	FALSE
chr6	26204552	26206038	ENSG00000276966	HIST1H4E	+	protein_coding	1	1487	HIST1H4E	protein_coding	+	NA	0	FALSE	FALSE	FALSE	FALSE	FALSE	TRUE	TRUE	FALSE	TRUE	FALSE	FALSE	FALSE	FALSE
chr6	26215159	26216692	ENSG00000273802	HIST1H2BG	-	protein_coding	1	1534	HIST1H2BG	protein_coding	-	NA	0	FALSE	FALSE	FALSE	FALSE	FALSE	FALSE	FALSE	FALSE	TRUE	FALSE	FALSE	FALSE	FALSE
chr6	31815464	31817946	ENSG00000204389	HSPA1A	+	protein_coding	3	2483	HSPA1A	protein_coding	+	NA	0	FALSE	FALSE	FALSE	FALSE	FALSE	FALSE	FALSE	FALSE	TRUE	FALSE	FALSE	FALSE	FALSE
chr6	31827735	31830255	ENSG00000204388	HSPA1B	+	protein_coding	1	2521	HSPA1B	protein_coding	+	NA	0	FALSE	FALSE	FALSE	FALSE	FALSE	FALSE	FALSE	FALSE	TRUE	FALSE	FALSE	FALSE	FALSE
chr6	31982024	32002681	ENSG00000244731	C4A	+	protein_coding	145	7191	C4A	protein_coding	+	NA	0	FALSE	FALSE	FALSE	FALSE	FALSE	FALSE	TRUE	FALSE	FALSE	FALSE	FALSE	FALSE	FALSE
chr6	32014762	32035418	ENSG00000224389	C4B	+	protein_coding	142	7116	C4B	protein_coding	+	NA	0	FALSE	FALSE	FALSE	FALSE	FALSE	FALSE	TRUE	FALSE	FALSE	FALSE	FALSE	FALSE	FALSE
chr6	32628179	32643652	ENSG00000196735	HLA-DQA1	+	protein_coding	31	6927	HLA-DQA1	protein_coding	+	NA	0	FALSE	FALSE	FALSE	FALSE	FALSE	FALSE	FALSE	FALSE	FALSE	FALSE	FALSE	TRUE	FALSE
chr6	32812763	32817048	ENSG00000241106	HLA-DOB	-	protein_coding	20	1858	HLA-DOB	protein_coding	-	NA	0	FALSE	FALSE	FALSE	FALSE	FALSE	FALSE	FALSE	FALSE	FALSE	FALSE	FALSE	FALSE	TRUE
chr6	37630679	37699306	ENSG00000112139	MDGA1	-	protein_coding	63	14187	MDGA1	protein_coding	-	NA	0	FALSE	FALSE	FALSE	FALSE	TRUE	FALSE	FALSE	FALSE	FALSE	FALSE	FALSE	FALSE	FALSE
chr6	41736711	41754109	ENSG00000096088	PGC	-	protein_coding	23	2025	PGC	protein_coding	-	NA	0	FALSE	TRUE	FALSE	FALSE	FALSE	FALSE	FALSE	FALSE	FALSE	FALSE	FALSE	FALSE	FALSE
chr6	69866571	70209976	ENSG00000082293	COL19A1	+	protein_coding	64	8511	COL19A1	protein_coding	+	NA	0	FALSE	FALSE	FALSE	FALSE	TRUE	FALSE	FALSE	FALSE	TRUE	FALSE	FALSE	FALSE	FALSE
chr6	116461370	116463768	ENSG00000188820	CALHM6	+	protein_coding	7	1194	CALHM6	protein_coding	+	NA	0	FALSE	FALSE	FALSE	TRUE	FALSE	FALSE	FALSE	FALSE	FALSE	FALSE	FALSE	FALSE	FALSE
chr6	118548298	118560730	ENSG00000198523	PLN	+	protein_coding	2	2001	PLN	protein_coding	+	NA	0	FALSE	FALSE	FALSE	FALSE	FALSE	FALSE	FALSE	FALSE	FALSE	TRUE	FALSE	FALSE	FALSE
chr6	122471917	122726372	ENSG00000135549	PKIB	+	protein_coding	60	3432	PKIB	protein_coding	+	NA	0	FALSE	FALSE	FALSE	FALSE	TRUE	FALSE	FALSE	FALSE	FALSE	FALSE	FALSE	FALSE	FALSE
chr6	149964007	149973710	ENSG00000111981	ULBP1	+	protein_coding	5	3142	ULBP1	protein_coding	+	NA	0	FALSE	FALSE	FALSE	FALSE	FALSE	FALSE	FALSE	FALSE	TRUE	FALSE	FALSE	FALSE	FALSE
chr6	151494030	151621193	ENSG00000120262	CCDC170	+	protein_coding	17	5419	CCDC170	protein_coding	+	NA	0	FALSE	FALSE	FALSE	FALSE	FALSE	FALSE	FALSE	FALSE	FALSE	FALSE	TRUE	FALSE	FALSE
chr6	151656691	152129619	ENSG00000091831	ESR1	+	protein_coding	77	13854	ESR1	protein_coding	+	NA	0	FALSE	FALSE	FALSE	FALSE	FALSE	FALSE	FALSE	FALSE	TRUE	FALSE	FALSE	FALSE	FALSE
chr6	154010496	154246860	ENSG00000112038	OPRM1	+	protein_coding	89	8135	OPRM1	protein_coding	+	NA	0	FALSE	FALSE	FALSE	FALSE	FALSE	FALSE	FALSE	FALSE	TRUE	FALSE	FALSE	FALSE	FALSE
chr6	165908802	165987922	ENSG00000223414	LINC00473	-	lincRNA	14	4376	PDE10A	protein_coding	-	NA	0	FALSE	FALSE	FALSE	FALSE	FALSE	FALSE	FALSE	FALSE	TRUE	FALSE	FALSE	FALSE	FALSE
chr6	167996241	168045072	ENSG00000125337	KIF25	+	protein_coding	68	3466	KIF25	protein_coding	+	NA	0	FALSE	FALSE	FALSE	FALSE	TRUE	FALSE	FALSE	FALSE	FALSE	FALSE	FALSE	FALSE	FALSE
chr6	168292830	168319710	ENSG00000164488	DACT2	-	protein_coding	15	4223	DACT2	protein_coding	-	NA	44	FALSE	FALSE	FALSE	TRUE	FALSE	FALSE	FALSE	FALSE	FALSE	FALSE	FALSE	FALSE	FALSE
chr7	31686715	31707596	ENSG00000106341	PPP1R17	+	protein_coding	13	2384	PPP1R17	protein_coding	+	NA	0	FALSE	FALSE	FALSE	FALSE	TRUE	FALSE	FALSE	FALSE	TRUE	FALSE	FALSE	FALSE	FALSE
chr7	41667168	41705834	ENSG00000122641	INHBA	-	protein_coding	15	8302	INHBA	protein_coding	-	NA	0	FALSE	FALSE	FALSE	TRUE	FALSE	FALSE	FALSE	FALSE	FALSE	FALSE	FALSE	FALSE	FALSE
chr7	44962662	44979069	ENSG00000136286	MYO1G	-	protein_coding	119	8653	MYO1G	protein_coding	-	NA	29	FALSE	FALSE	FALSE	TRUE	FALSE	FALSE	FALSE	FALSE	FALSE	FALSE	FALSE	FALSE	FALSE
chr7	50458436	50565457	ENSG00000132437	DDC	-	protein_coding	146	3136	FIGNL1	protein_coding	-	NA	0	FALSE	FALSE	TRUE	FALSE	FALSE	FALSE	FALSE	FALSE	FALSE	FALSE	FALSE	FALSE	FALSE
chr7	80369575	80677008	ENSG00000135218	CD36	+	protein_coding	188	10115	CD36	protein_coding	+	NA	0	FALSE	FALSE	FALSE	FALSE	FALSE	FALSE	FALSE	FALSE	FALSE	FALSE	TRUE	FALSE	FALSE
chr7	98617297	98629868	ENSG00000106236	NPTX2	+	protein_coding	8	3016	NPTX2	protein_coding	+	NA	0	FALSE	FALSE	FALSE	FALSE	FALSE	FALSE	TRUE	FALSE	FALSE	FALSE	FALSE	FALSE	FALSE
chr7	101127089	101139266	ENSG00000106366	SERPINE1	+	protein_coding	9	3190	SERPINE1	protein_coding	+	NA	0	FALSE	FALSE	TRUE	FALSE	FALSE	FALSE	FALSE	FALSE	FALSE	FALSE	FALSE	FALSE	FALSE
chr7	103471784	103989516	ENSG00000189056	RELN	-	protein_coding	206	12642	RELN	protein_coding	-	NA	0	FALSE	FALSE	FALSE	FALSE	TRUE	FALSE	FALSE	FALSE	FALSE	FALSE	FALSE	FALSE	FALSE
chr7	122301394	122310691	ENSG00000128610	FEZF1	-	protein_coding	11	2612	FEZF1	protein_coding	-	NA	0	FALSE	FALSE	FALSE	FALSE	FALSE	FALSE	TRUE	FALSE	FALSE	FALSE	TRUE	FALSE	FALSE
chr7	128455849	128458415	ENSG00000135245	HILPDA	+	protein_coding	8	2070	HILPDA	protein_coding	+	NA	0	FALSE	FALSE	FALSE	FALSE	FALSE	TRUE	TRUE	FALSE	FALSE	FALSE	FALSE	FALSE	FALSE
chr7	136868669	137020255	ENSG00000181072	CHRM2	+	protein_coding	23	8322	CHRM2	protein_coding	+	NA	0	FALSE	FALSE	FALSE	FALSE	FALSE	FALSE	FALSE	FALSE	FALSE	FALSE	TRUE	FALSE	FALSE
chr7	141927357	141946983	ENSG00000258227	CLEC5A	-	protein_coding	31	4129	CLEC5A	protein_coding	-	NA	24	FALSE	FALSE	FALSE	FALSE	FALSE	FALSE	FALSE	FALSE	FALSE	TRUE	FALSE	FALSE	FALSE
chr7	155474206	155555450	ENSG00000146910	CNPY1	-	protein_coding	20	3615	CNPY1	protein_coding	-	NA	0	FALSE	FALSE	FALSE	FALSE	TRUE	FALSE	FALSE	FALSE	FALSE	FALSE	FALSE	FALSE	FALSE
chrX	66021738	66040107	ENSG00000155659	VSIG4	-	protein_coding	29	2192	VSIG4	protein_coding	-	NA	18	FALSE	FALSE	FALSE	FALSE	FALSE	TRUE	TRUE	FALSE	FALSE	FALSE	FALSE	FALSE	FALSE
chrX	71578411	71613583	ENSG00000147174	GCNA	+	protein_coding	28	3621	GCNA	protein_coding	+	NA	0	FALSE	FALSE	FALSE	FALSE	FALSE	FALSE	TRUE	FALSE	FALSE	FALSE	FALSE	FALSE	FALSE
chrX	105822543	105958610	ENSG00000123572	NRK	+	protein_coding	63	9573	NRK	protein_coding	+	NA	0	FALSE	FALSE	FALSE	FALSE	TRUE	FALSE	FALSE	FALSE	FALSE	FALSE	FALSE	FALSE	FALSE
chrX	106168305	106208955	ENSG00000157502	MUM1L1	+	protein_coding	12	4343	MUM1L1	protein_coding	+	NA	0	FALSE	FALSE	FALSE	FALSE	FALSE	FALSE	TRUE	FALSE	FALSE	FALSE	FALSE	FALSE	FALSE
chrX	106611930	106679437	ENSG00000147231	CXorf57	+	protein_coding	55	4853	CXorf57	protein_coding	+	NA	0	FALSE	FALSE	FALSE	FALSE	FALSE	FALSE	FALSE	FALSE	TRUE	FALSE	FALSE	FALSE	FALSE
chrX	115003975	115019977	ENSG00000123496	IL13RA2	-	protein_coding	26	1626	IL13RA2	protein_coding	-	NA	0	FALSE	FALSE	FALSE	FALSE	FALSE	FALSE	TRUE	FALSE	FALSE	FALSE	TRUE	FALSE	FALSE
chrX	118823790	118826968	ENSG00000174460	ZCCHC12	+	protein_coding	4	2231	ZCCHC12	protein_coding	+	NA	0	FALSE	FALSE	FALSE	FALSE	FALSE	FALSE	FALSE	FALSE	TRUE	FALSE	FALSE	FALSE	FALSE
chrX	124375903	124963817	ENSG00000009694	TENM1	-	protein_coding	67	12896	TENM1	protein_coding	-	NA	0	FALSE	FALSE	FALSE	FALSE	TRUE	FALSE	FALSE	FALSE	FALSE	FALSE	FALSE	FALSE	FALSE
chrX	131058242	131089879	ENSG00000147256	ARHGAP36	+	protein_coding	63	3173	ARHGAP36	protein_coding	+	NA	0	FALSE	FALSE	FALSE	FALSE	FALSE	FALSE	FALSE	FALSE	TRUE	FALSE	FALSE	FALSE	FALSE
chrX	131273506	131578899	ENSG00000147255	IGSF1	-	protein_coding	100	7051	OR13H1	protein_coding	+	NA	0	FALSE	FALSE	FALSE	FALSE	FALSE	FALSE	FALSE	FALSE	TRUE	FALSE	FALSE	FALSE	FALSE
chrX	137566142	137577691	ENSG00000156925	ZIC3	+	protein_coding	8	4136	ZIC3	protein_coding	+	NA	0	FALSE	FALSE	FALSE	FALSE	TRUE	FALSE	FALSE	FALSE	FALSE	FALSE	FALSE	FALSE	FALSE
chrX	140782405	140784871	ENSG00000184258	CDR1	-	protein_coding	1	2467	CDR1	protein_coding	-	NA	0	FALSE	FALSE	FALSE	FALSE	TRUE	FALSE	TRUE	FALSE	TRUE	FALSE	FALSE	FALSE	FALSE
chrX	151953124	151974679	ENSG00000102287	GABRE	-	protein_coding	44	9612	GABRE	protein_coding	-	NA	1	FALSE	FALSE	FALSE	FALSE	FALSE	TRUE	TRUE	FALSE	TRUE	FALSE	FALSE	FALSE	FALSE
chrX	152638183	152657534	ENSG00000268089	GABRQ	+	protein_coding	9	6172	GABRQ	protein_coding	+	NA	0	FALSE	FALSE	FALSE	FALSE	FALSE	FALSE	TRUE	FALSE	TRUE	FALSE	TRUE	FALSE	FALSE
chrX	153317681	153321822	ENSG00000225110	PNMA6F	-	protein_coding	2	3348	PNMA6F	protein_coding	-	NA	0	FALSE	FALSE	FALSE	FALSE	FALSE	FALSE	FALSE	FALSE	TRUE	FALSE	FALSE	FALSE	FALSE
chr8	10474565	10481974	ENSG00000253641	AC104964.1	+	lincRNA	12	1271	PRSS55	protein_coding	+	NA	-43572	FALSE	FALSE	FALSE	FALSE	TRUE	FALSE	FALSE	FALSE	FALSE	FALSE	FALSE	FALSE	FALSE
chr8	10477491	10479375	ENSG00000253678	AC104964.2	-	lincRNA	2	489	PRSS55	protein_coding	+	NA	-46171	FALSE	FALSE	FALSE	FALSE	TRUE	FALSE	FALSE	FALSE	TRUE	FALSE	FALSE	FALSE	FALSE
chr8	10482878	10547585	ENSG00000253649	PRSS51	-	protein_coding	26	3036	PRSS55	protein_coding	+	NA	0	FALSE	FALSE	FALSE	FALSE	TRUE	FALSE	FALSE	FALSE	FALSE	FALSE	FALSE	FALSE	FALSE
chr8	10896045	11201366	ENSG00000171044	XKR6	-	protein_coding	11	5209	XKR6	protein_coding	-	NA	0	FALSE	FALSE	FALSE	FALSE	FALSE	FALSE	FALSE	FALSE	TRUE	FALSE	FALSE	FALSE	FALSE
chr8	12945642	13031503	ENSG00000250305	TRMT9B	+	protein_coding	33	14668	TRMT9B	protein_coding	+	NA	0	FALSE	FALSE	FALSE	FALSE	TRUE	FALSE	FALSE	FALSE	FALSE	FALSE	FALSE	FALSE	FALSE
chr8	16107878	16567420	ENSG00000038945	MSR1	-	protein_coding	87	7812	MSR1	protein_coding	-	NA	70	FALSE	FALSE	FALSE	TRUE	FALSE	FALSE	FALSE	FALSE	FALSE	FALSE	FALSE	FALSE	FALSE
chr8	23135588	23164030	ENSG00000173530	TNFRSF10D	-	protein_coding	9	3538	TNFRSF10D	protein_coding	-	NA	0	FALSE	FALSE	TRUE	FALSE	FALSE	FALSE	FALSE	FALSE	FALSE	FALSE	FALSE	FALSE	FALSE
chr8	23841915	23854807	ENSG00000159167	STC1	-	protein_coding	8	4149	STC1	protein_coding	-	NA	0	FALSE	FALSE	TRUE	FALSE	FALSE	FALSE	FALSE	FALSE	FALSE	FALSE	FALSE	FALSE	FALSE
chr8	27459761	27479883	ENSG00000120903	CHRNA2	-	protein_coding	59	5062	CHRNA2	protein_coding	-	NA	0	FALSE	FALSE	TRUE	FALSE	FALSE	FALSE	FALSE	FALSE	FALSE	FALSE	FALSE	FALSE	FALSE
chr8	38543652	38560877	ENSG00000253361	AC069120.1	-	lincRNA	15	2145	C8orf86	protein_coding	-	NA	-14990	FALSE	FALSE	FALSE	FALSE	TRUE	FALSE	FALSE	FALSE	FALSE	FALSE	FALSE	FALSE	FALSE
chr8	41645178	41650669	ENSG00000165066	NKX6-3	-	protein_coding	5	2412	NKX6-3	protein_coding	-	NA	0	FALSE	FALSE	FALSE	FALSE	TRUE	FALSE	FALSE	FALSE	FALSE	FALSE	FALSE	FALSE	FALSE
chr8	48710789	48735234	ENSG00000034239	EFCAB1	-	protein_coding	44	5805	EFCAB1	protein_coding	-	NA	77	FALSE	FALSE	FALSE	FALSE	FALSE	FALSE	FALSE	FALSE	FALSE	FALSE	TRUE	FALSE	FALSE
chr8	66176382	66178725	ENSG00000147571	CRH	-	protein_coding	2	1543	CRH	protein_coding	-	NA	0	FALSE	FALSE	FALSE	FALSE	FALSE	FALSE	FALSE	TRUE	FALSE	FALSE	TRUE	FALSE	FALSE
chr8	106270144	106272899	ENSG00000254615	AC027031.2	+	lincRNA	4	1419	OXR1	protein_coding	+	NA	-86577	FALSE	FALSE	FALSE	FALSE	FALSE	FALSE	FALSE	FALSE	FALSE	FALSE	FALSE	FALSE	TRUE
chr8	120059780	120372036	ENSG00000187955	COL14A1	+	protein_coding	225	8647	COL14A1	protein_coding	+	NA	0	FALSE	FALSE	FALSE	FALSE	FALSE	FALSE	FALSE	FALSE	FALSE	TRUE	FALSE	FALSE	FALSE
chr8	138588235	138913993	ENSG00000169436	COL22A1	-	protein_coding	172	7830	COL22A1	protein_coding	-	NA	13	FALSE	FALSE	FALSE	FALSE	FALSE	FALSE	FALSE	FALSE	TRUE	FALSE	FALSE	FALSE	FALSE
chr9	5450503	5470566	ENSG00000120217	CD274	+	protein_coding	24	4108	CD274	protein_coding	+	NA	0	FALSE	FALSE	FALSE	FALSE	FALSE	FALSE	TRUE	FALSE	FALSE	FALSE	FALSE	FALSE	FALSE
chr9	33441154	33447596	ENSG00000165272	AQP3	-	protein_coding	29	2950	AQP3	protein_coding	-	NA	37	FALSE	FALSE	FALSE	FALSE	FALSE	FALSE	FALSE	TRUE	FALSE	FALSE	FALSE	FALSE	FALSE
chr9	33524394	33573001	ENSG00000230453	ANKRD18B	+	protein_coding	44	5857	ANKRD18B	protein_coding	+	NA	0	FALSE	FALSE	FALSE	FALSE	TRUE	FALSE	FALSE	FALSE	FALSE	FALSE	FALSE	FALSE	FALSE
chr9	35657751	35658018	ENSG00000269900	RMRP	-	lincRNA	1	268	CCDC107	protein_coding	+	NA	-272	FALSE	FALSE	FALSE	FALSE	TRUE	TRUE	TRUE	FALSE	TRUE	FALSE	FALSE	FALSE	FALSE
chr9	92383967	92404559	ENSG00000106809	OGN	-	protein_coding	21	3321	OGN	protein_coding	-	NA	137	FALSE	FALSE	FALSE	TRUE	FALSE	FALSE	FALSE	FALSE	FALSE	TRUE	FALSE	FALSE	FALSE
chr9	98807699	98849634	ENSG00000119514	GALNT12	+	protein_coding	19	3137	GALNT12	protein_coding	+	NA	0	FALSE	FALSE	FALSE	FALSE	TRUE	FALSE	FALSE	FALSE	FALSE	FALSE	FALSE	FALSE	FALSE
chr9	111525159	111577844	ENSG00000173258	ZNF483	+	protein_coding	20	5738	ZNF483	protein_coding	+	NA	0	FALSE	FALSE	FALSE	FALSE	TRUE	FALSE	TRUE	FALSE	TRUE	FALSE	FALSE	FALSE	FALSE
chr11	17493895	17544416	ENSG00000006611	USH1C	-	protein_coding	137	4904	USH1C	protein_coding	-	NA	0	FALSE	FALSE	FALSE	FALSE	FALSE	FALSE	FALSE	FALSE	FALSE	FALSE	TRUE	FALSE	FALSE
chr11	35138870	35232402	ENSG00000026508	CD44	+	protein_coding	240	10004	CD44	protein_coding	+	NA	0	FALSE	FALSE	FALSE	FALSE	FALSE	FALSE	TRUE	FALSE	FALSE	FALSE	FALSE	FALSE	FALSE
chr11	43942505	43943883	ENSG00000187479	C11orf96	+	protein_coding	2	1834	C11orf96	protein_coding	+	NA	0	FALSE	FALSE	FALSE	FALSE	FALSE	FALSE	FALSE	FALSE	FALSE	TRUE	FALSE	FALSE	FALSE
chr11	58622673	58625733	ENSG00000242689	CNTF	+	protein_coding	2	1894	CNTF	protein_coding	+	NA	0	FALSE	FALSE	FALSE	FALSE	FALSE	FALSE	FALSE	FALSE	FALSE	TRUE	FALSE	FALSE	FALSE
chr11	65497688	65506468	ENSG00000251562	MALAT1	+	lincRNA	40	8829	SCYL1	protein_coding	+	NA	-18609	FALSE	FALSE	FALSE	FALSE	FALSE	FALSE	TRUE	FALSE	FALSE	FALSE	FALSE	FALSE	FALSE
chr11	65892049	65900573	ENSG00000175592	FOSL1	-	protein_coding	16	1887	FOSL1	protein_coding	-	NA	0	FALSE	FALSE	FALSE	FALSE	FALSE	FALSE	FALSE	FALSE	FALSE	TRUE	FALSE	FALSE	FALSE
chr11	66421004	66426707	ENSG00000174576	NPAS4	+	protein_coding	22	3428	NPAS4	protein_coding	+	NA	0	FALSE	FALSE	FALSE	FALSE	FALSE	FALSE	FALSE	FALSE	TRUE	FALSE	FALSE	FALSE	FALSE
chr11	67364168	67374177	ENSG00000175505	CLCF1	-	protein_coding	6	1975	AP003419.1	protein_coding	-	NA	0	FALSE	FALSE	FALSE	FALSE	FALSE	FALSE	TRUE	FALSE	FALSE	FALSE	FALSE	FALSE	FALSE
chr11	68683779	68691175	ENSG00000069482	GAL	+	protein_coding	8	1300	GAL	protein_coding	+	NA	0	FALSE	FALSE	FALSE	FALSE	TRUE	FALSE	TRUE	FALSE	TRUE	FALSE	TRUE	FALSE	FALSE
chr11	94377311	94401419	ENSG00000123901	GPR83	-	protein_coding	7	4282	GPR83	protein_coding	-	NA	0	FALSE	FALSE	FALSE	FALSE	FALSE	FALSE	FALSE	FALSE	TRUE	FALSE	FALSE	FALSE	FALSE
chr11	102047443	102084560	ENSG00000137691	CFAP300	+	protein_coding	25	2647	CFAP300	protein_coding	+	NA	0	FALSE	FALSE	FALSE	FALSE	FALSE	FALSE	FALSE	FALSE	FALSE	FALSE	TRUE	FALSE	FALSE
chr11	108505431	108593738	ENSG00000110723	EXPH5	-	protein_coding	30	10843	EXPH5	protein_coding	-	NA	0	FALSE	FALSE	FALSE	FALSE	TRUE	FALSE	FALSE	FALSE	FALSE	FALSE	FALSE	FALSE	FALSE
chr11	111514785	111537029	ENSG00000183644	C11orf88	+	protein_coding	24	3280	C11orf88	protein_coding	+	NA	0	FALSE	FALSE	FALSE	FALSE	FALSE	FALSE	FALSE	FALSE	FALSE	FALSE	TRUE	FALSE	FALSE
chr10	22345445	22454224	ENSG00000077327	SPAG6	+	protein_coding	63	3887	SPAG6	protein_coding	+	NA	0	FALSE	FALSE	FALSE	FALSE	FALSE	FALSE	FALSE	FALSE	FALSE	FALSE	TRUE	FALSE	FALSE
chr10	22928024	23037587	ENSG00000165309	ARMC3	+	protein_coding	118	6999	ARMC3	protein_coding	+	NA	0	FALSE	FALSE	FALSE	FALSE	FALSE	FALSE	FALSE	FALSE	FALSE	FALSE	TRUE	FALSE	FALSE
chr10	89283694	89308919	ENSG00000119922	IFIT2	+	protein_coding	10	4101	IFIT2	protein_coding	+	NA	0	FALSE	FALSE	FALSE	FALSE	FALSE	TRUE	FALSE	FALSE	FALSE	FALSE	FALSE	FALSE	FALSE
chr10	89327894	89340971	ENSG00000119917	IFIT3	+	protein_coding	4	2640	IFIT3	protein_coding	+	NA	0	FALSE	FALSE	FALSE	TRUE	FALSE	TRUE	FALSE	FALSE	FALSE	FALSE	FALSE	FALSE	FALSE
chr10	96593312	96720514	ENSG00000155629	PIK3AP1	-	protein_coding	61	5691	PIK3AP1	protein_coding	-	NA	0	FALSE	FALSE	FALSE	TRUE	FALSE	FALSE	FALSE	FALSE	FALSE	FALSE	FALSE	FALSE	FALSE
chr10	113588716	113664046	ENSG00000197893	NRAP	-	protein_coding	166	5724	NRAP	protein_coding	-	NA	81	FALSE	FALSE	FALSE	FALSE	FALSE	TRUE	FALSE	FALSE	FALSE	FALSE	FALSE	FALSE	FALSE
chr10	116663696	116670264	ENSG00000165863	C10orf82	-	protein_coding	19	2411	C10orf82	protein_coding	-	NA	0	FALSE	FALSE	FALSE	FALSE	FALSE	FALSE	FALSE	FALSE	TRUE	FALSE	FALSE	FALSE	FALSE
chr10	117128521	117138301	ENSG00000148704	VAX1	-	protein_coding	7	5788	VAX1	protein_coding	-	NA	0	FALSE	FALSE	FALSE	FALSE	FALSE	FALSE	FALSE	FALSE	FALSE	TRUE	FALSE	FALSE	FALSE
chr10	120597949	120600108	ENSG00000177234	LINC01561	+	lincRNA	2	2176	PLPP4	protein_coding	+	NA	140995	FALSE	FALSE	FALSE	FALSE	TRUE	FALSE	FALSE	FALSE	FALSE	FALSE	FALSE	FALSE	FALSE
chr10	129835283	129963841	ENSG00000108001	EBF3	-	protein_coding	37	4623	EBF3	protein_coding	-	NA	0	FALSE	FALSE	FALSE	FALSE	FALSE	FALSE	FALSE	FALSE	FALSE	FALSE	TRUE	FALSE	FALSE
chr10	132943967	132965289	ENSG00000232903	LINC01166	-	lincRNA	2	2619	CFAP46	protein_coding	-	NA	-1144	FALSE	FALSE	FALSE	FALSE	FALSE	FALSE	FALSE	FALSE	TRUE	FALSE	FALSE	FALSE	FALSE
chr12	9148840	9208370	ENSG00000126838	PZP	-	protein_coding	96	6227	PZP	protein_coding	-	NA	0	FALSE	FALSE	FALSE	FALSE	FALSE	FALSE	FALSE	TRUE	FALSE	FALSE	FALSE	FALSE	FALSE
chr12	9752486	9760901	ENSG00000110848	CD69	-	protein_coding	14	2832	CD69	protein_coding	-	NA	0	FALSE	FALSE	FALSE	TRUE	FALSE	FALSE	FALSE	FALSE	FALSE	FALSE	FALSE	FALSE	FALSE
chr12	12890782	12917937	ENSG00000013588	GPRC5A	+	protein_coding	13	8440	GPRC5A	protein_coding	+	NA	0	FALSE	FALSE	FALSE	FALSE	FALSE	TRUE	FALSE	FALSE	FALSE	TRUE	FALSE	FALSE	FALSE
chr12	49293252	49298686	ENSG00000135406	PRPH	+	protein_coding	36	4353	PRPH	protein_coding	+	NA	0	FALSE	FALSE	FALSE	TRUE	FALSE	FALSE	FALSE	FALSE	FALSE	FALSE	FALSE	TRUE	FALSE
chr12	52022832	52059506	ENSG00000123358	NR4A1	+	protein_coding	90	7295	NR4A1	protein_coding	+	NA	0	FALSE	FALSE	FALSE	FALSE	FALSE	FALSE	FALSE	FALSE	TRUE	FALSE	FALSE	FALSE	FALSE
chr12	52058459	52059503	ENSG00000259884	AC025259.3	-	lincRNA	4	915	ATG101	protein_coding	+	NA	-9743	FALSE	FALSE	FALSE	FALSE	FALSE	FALSE	FALSE	FALSE	TRUE	FALSE	FALSE	FALSE	FALSE
chr12	52674736	52680407	ENSG00000167768	KRT1	-	protein_coding	13	2488	KRT1	protein_coding	-	NA	0	FALSE	TRUE	FALSE	FALSE	FALSE	FALSE	FALSE	FALSE	FALSE	FALSE	FALSE	FALSE	FALSE
chr12	52948871	52952900	ENSG00000111057	KRT18	+	protein_coding	34	3218	KRT18	protein_coding	+	NA	0	FALSE	FALSE	FALSE	FALSE	FALSE	FALSE	FALSE	FALSE	TRUE	FALSE	FALSE	FALSE	FALSE
chr12	54126098	54142493	ENSG00000250742	LINC02381	+	lincRNA	5	2310	SMUG1	protein_coding	-	NA	46515	FALSE	FALSE	FALSE	TRUE	FALSE	FALSE	FALSE	FALSE	FALSE	FALSE	FALSE	FALSE	FALSE
chr12	55681546	55684608	ENSG00000170439	METTL7B	+	protein_coding	5	1506	METTL7B	protein_coding	+	NA	0	FALSE	FALSE	FALSE	FALSE	FALSE	TRUE	TRUE	FALSE	FALSE	FALSE	FALSE	FALSE	FALSE
chr12	57010000	57028883	ENSG00000166863	TAC3	-	protein_coding	84	1574	TAC3	protein_coding	-	NA	0	FALSE	FALSE	FALSE	FALSE	FALSE	FALSE	FALSE	FALSE	TRUE	FALSE	FALSE	FALSE	FALSE
chr12	57028517	57051175	ENSG00000166866	MYO1A	-	protein_coding	104	4438	TAC3	protein_coding	-	NA	0	FALSE	FALSE	FALSE	FALSE	FALSE	FALSE	FALSE	FALSE	FALSE	FALSE	FALSE	TRUE	FALSE
chr12	85036314	85263224	ENSG00000133640	LRRIQ1	+	protein_coding	70	7560	LRRIQ1	protein_coding	+	NA	0	FALSE	FALSE	FALSE	FALSE	FALSE	FALSE	FALSE	FALSE	FALSE	FALSE	TRUE	FALSE	FALSE
chr12	85800697	85836570	ENSG00000198774	RASSF9	-	protein_coding	2	5682	RASSF9	protein_coding	-	NA	0	FALSE	FALSE	FALSE	FALSE	FALSE	FALSE	FALSE	FALSE	FALSE	FALSE	TRUE	FALSE	FALSE
chr12	85874295	85882799	ENSG00000133636	NTS	+	protein_coding	9	1555	NTS	protein_coding	+	NA	0	FALSE	FALSE	TRUE	FALSE	FALSE	FALSE	FALSE	FALSE	TRUE	FALSE	FALSE	FALSE	FALSE
chr12	102120185	102196667	ENSG00000185480	PARPBP	+	protein_coding	78	4745	PARPBP	protein_coding	+	NA	0	FALSE	FALSE	TRUE	FALSE	FALSE	FALSE	FALSE	FALSE	TRUE	FALSE	FALSE	FALSE	FALSE
chr12	102196459	102197845	ENSG00000183395	PMCH	-	protein_coding	3	766	PMCH	protein_coding	-	NA	0	FALSE	FALSE	TRUE	FALSE	FALSE	FALSE	FALSE	FALSE	TRUE	FALSE	FALSE	FALSE	FALSE
chr12	110910819	110920577	ENSG00000111245	MYL2	-	protein_coding	17	1362	MYL2	protein_coding	-	NA	145	FALSE	FALSE	FALSE	FALSE	FALSE	TRUE	FALSE	FALSE	FALSE	FALSE	FALSE	FALSE	FALSE
chr12	112906777	112933222	ENSG00000089127	OAS1	+	protein_coding	42	4947	OAS1	protein_coding	+	NA	0	FALSE	FALSE	FALSE	TRUE	FALSE	FALSE	FALSE	FALSE	FALSE	FALSE	FALSE	FALSE	FALSE
chr12	121019111	121039242	ENSG00000135114	OASL	-	protein_coding	18	3517	OASL	protein_coding	-	NA	0	TRUE	FALSE	FALSE	TRUE	FALSE	TRUE	FALSE	FALSE	FALSE	FALSE	FALSE	FALSE	FALSE
chr13	46211943	46276803	ENSG00000173988	LRRC63	+	protein_coding	28	2677	LRRC63	protein_coding	+	NA	0	FALSE	FALSE	FALSE	FALSE	FALSE	FALSE	FALSE	FALSE	FALSE	FALSE	TRUE	FALSE	FALSE
chr13	73054976	73077541	ENSG00000102554	KLF5	+	protein_coding	14	3893	KLF5	protein_coding	+	NA	0	FALSE	FALSE	FALSE	FALSE	FALSE	FALSE	FALSE	FALSE	FALSE	TRUE	FALSE	FALSE	FALSE
chr13	99294530	99307405	ENSG00000169508	GPR183	-	protein_coding	2	1700	GPR183	protein_coding	-	NA	0	FALSE	FALSE	FALSE	FALSE	FALSE	FALSE	FALSE	FALSE	FALSE	FALSE	FALSE	TRUE	FALSE
chr13	99962964	99971909	ENSG00000139800	ZIC5	-	protein_coding	2	4639	ZIC5	protein_coding	-	NA	0	FALSE	FALSE	FALSE	FALSE	TRUE	FALSE	FALSE	FALSE	FALSE	FALSE	FALSE	FALSE	FALSE
chr13	99981772	99985904	ENSG00000043355	ZIC2	+	protein_coding	13	3310	ZIC2	protein_coding	+	NA	0	FALSE	FALSE	FALSE	FALSE	TRUE	FALSE	FALSE	FALSE	FALSE	FALSE	FALSE	FALSE	FALSE
chr13	108251240	108308484	ENSG00000102524	TNFSF13B	+	protein_coding	24	3059	TNFSF13B	protein_coding	+	NA	0	FALSE	FALSE	FALSE	TRUE	FALSE	FALSE	FALSE	FALSE	FALSE	FALSE	FALSE	FALSE	FALSE
chr13	109988097	110057286	ENSG00000275830	AL355974.2	-	lincRNA	5	1331	IRS2	protein_coding	-	NA	-201529	FALSE	FALSE	FALSE	FALSE	FALSE	FALSE	TRUE	FALSE	FALSE	FALSE	FALSE	FALSE	FALSE
chr14	36516392	36520949	ENSG00000136352	NKX2-1	-	protein_coding	15	3165	NKX2-1	protein_coding	-	NA	200	FALSE	FALSE	FALSE	FALSE	FALSE	FALSE	FALSE	FALSE	TRUE	FALSE	FALSE	FALSE	FALSE
chr14	69484692	69531551	ENSG00000175985	PLEKHD1	+	protein_coding	15	8097	PLEKHD1	protein_coding	+	NA	0	FALSE	FALSE	FALSE	FALSE	TRUE	FALSE	FALSE	FALSE	FALSE	FALSE	FALSE	FALSE	FALSE
chr14	75278774	75282230	ENSG00000170345	FOS	+	protein_coding	26	3238	FOS	protein_coding	+	NA	0	FALSE	FALSE	FALSE	FALSE	FALSE	FALSE	FALSE	FALSE	TRUE	FALSE	FALSE	FALSE	FALSE
chr14	94592058	94624646	ENSG00000273259	AL049839.2	+	protein_coding	8	3067	AL049839.2	protein_coding	+	NA	0	FALSE	FALSE	FALSE	FALSE	FALSE	TRUE	TRUE	FALSE	FALSE	FALSE	FALSE	FALSE	FALSE
chr14	94612377	94624052	ENSG00000196136	SERPINA3	+	protein_coding	30	5007	SERPINA3	protein_coding	+	NA	0	FALSE	FALSE	FALSE	FALSE	FALSE	TRUE	TRUE	FALSE	FALSE	FALSE	FALSE	FALSE	FALSE
chr14	96392111	96489427	ENSG00000140057	AK7	+	protein_coding	31	5001	AK7	protein_coding	+	NA	0	FALSE	FALSE	FALSE	FALSE	FALSE	FALSE	FALSE	FALSE	FALSE	FALSE	TRUE	FALSE	FALSE
chr14	100725705	100735127	ENSG00000185559	DLK1	+	protein_coding	22	5312	DLK1	protein_coding	+	NA	0	FALSE	FALSE	FALSE	FALSE	FALSE	FALSE	FALSE	FALSE	TRUE	FALSE	FALSE	FALSE	FALSE
chr14	101561351	101563452	ENSG00000197406	DIO3	+	protein_coding	1	2102	DIO3	protein_coding	+	NA	0	FALSE	FALSE	FALSE	FALSE	FALSE	TRUE	TRUE	FALSE	FALSE	FALSE	FALSE	FALSE	FALSE
chr15	25027736	25032047	ENSG00000257647	AC124312.2	-	lincRNA	2	427	AC124312.1	protein_coding	+	NA	72702	FALSE	FALSE	FALSE	FALSE	TRUE	FALSE	FALSE	FALSE	FALSE	FALSE	FALSE	FALSE	FALSE
chr15	25087661	25088896	ENSG00000261069	AC124312.3	+	lincRNA	1	1236	AC124312.1	protein_coding	+	NA	132627	FALSE	FALSE	FALSE	FALSE	FALSE	FALSE	FALSE	FALSE	TRUE	FALSE	FALSE	FALSE	FALSE
chr15	33968720	34067457	ENSG00000184984	CHRM5	+	protein_coding	7	5817	CHRM5	protein_coding	+	NA	0	FALSE	FALSE	FALSE	FALSE	FALSE	FALSE	FALSE	FALSE	FALSE	FALSE	TRUE	TRUE	FALSE
chr15	50241947	50266026	ENSG00000140287	HDC	-	protein_coding	48	3956	HDC	protein_coding	-	NA	0	FALSE	FALSE	FALSE	FALSE	FALSE	FALSE	TRUE	FALSE	TRUE	FALSE	FALSE	FALSE	FALSE
chr15	57953424	58497866	ENSG00000128918	ALDH1A2	-	protein_coding	151	8622	AQP9	protein_coding	+	NA	0	FALSE	FALSE	FALSE	FALSE	FALSE	FALSE	FALSE	FALSE	FALSE	TRUE	FALSE	FALSE	FALSE
chr15	63321378	63382161	ENSG00000074410	CA12	-	protein_coding	38	7313	CA12	protein_coding	-	NA	0	FALSE	FALSE	FALSE	FALSE	FALSE	FALSE	FALSE	FALSE	FALSE	FALSE	TRUE	FALSE	FALSE
chr15	74812716	74825758	ENSG00000140506	LMAN1L	+	protein_coding	64	4108	LMAN1L	protein_coding	+	NA	0	FALSE	FALSE	FALSE	FALSE	TRUE	FALSE	FALSE	FALSE	FALSE	FALSE	FALSE	FALSE	FALSE
chr15	74826547	74831802	ENSG00000213578	CPLX3	+	protein_coding	3	2082	CPLX3	protein_coding	+	NA	0	FALSE	FALSE	FALSE	FALSE	TRUE	FALSE	FALSE	FALSE	FALSE	FALSE	FALSE	FALSE	FALSE
chr15	81159575	81309098	ENSG00000172349	IL16	+	protein_coding	123	12094	IL16	protein_coding	+	NA	0	FALSE	FALSE	FALSE	FALSE	TRUE	FALSE	FALSE	FALSE	FALSE	FALSE	FALSE	FALSE	FALSE
chr15	81309053	81324125	ENSG00000172345	STARD5	-	protein_coding	24	6339	STARD5	protein_coding	-	NA	58	FALSE	FALSE	FALSE	FALSE	TRUE	FALSE	FALSE	FALSE	FALSE	FALSE	FALSE	FALSE	FALSE
chr15	88803442	88875353	ENSG00000157766	ACAN	+	protein_coding	120	10909	ACAN	protein_coding	+	NA	0	FALSE	FALSE	FALSE	FALSE	FALSE	FALSE	TRUE	FALSE	FALSE	FALSE	FALSE	FALSE	FALSE
chr16	798041	800733	ENSG00000127588	GNG13	-	protein_coding	3	984	GNG13	protein_coding	-	NA	0	FALSE	FALSE	FALSE	FALSE	TRUE	FALSE	FALSE	FALSE	FALSE	FALSE	FALSE	FALSE	FALSE
chr16	3018445	3022086	ENSG00000006327	TNFRSF12A	+	protein_coding	23	1848	TNFRSF12A	protein_coding	+	NA	0	FALSE	FALSE	FALSE	FALSE	FALSE	TRUE	TRUE	FALSE	FALSE	FALSE	FALSE	FALSE	FALSE
chr16	4777669	4788346	ENSG00000140623	SEPT12	-	protein_coding	50	2100	SMIM22	protein_coding	+	NA	-51	FALSE	FALSE	FALSE	FALSE	FALSE	FALSE	FALSE	FALSE	TRUE	FALSE	FALSE	FALSE	FALSE
chr16	15703172	15857011	ENSG00000133392	MYH11	-	protein_coding	209	16104	MYH11	protein_coding	-	NA	22	FALSE	FALSE	FALSE	FALSE	TRUE	FALSE	FALSE	FALSE	FALSE	TRUE	FALSE	FALSE	FALSE
chr16	20933111	21159441	ENSG00000158486	DNAH3	-	protein_coding	115	14960	TMEM159	protein_coding	+	NA	0	FALSE	FALSE	FALSE	FALSE	FALSE	FALSE	FALSE	FALSE	TRUE	FALSE	FALSE	FALSE	FALSE
chr16	22814177	22916319	ENSG00000122254	HS3ST2	+	protein_coding	6	2605	HS3ST2	protein_coding	+	NA	0	FALSE	FALSE	FALSE	FALSE	FALSE	FALSE	TRUE	FALSE	FALSE	FALSE	FALSE	FALSE	FALSE
chr16	66921679	66925536	ENSG00000166592	RRAD	-	protein_coding	20	1709	RRAD	protein_coding	-	NA	108	FALSE	TRUE	FALSE	FALSE	FALSE	FALSE	FALSE	FALSE	TRUE	FALSE	FALSE	FALSE	FALSE
chr16	71358713	71390436	ENSG00000172137	CALB2	+	protein_coding	40	1703	CALB2	protein_coding	+	NA	0	FALSE	FALSE	FALSE	FALSE	FALSE	FALSE	FALSE	FALSE	TRUE	FALSE	FALSE	FALSE	FALSE
chr16	77788530	77980107	ENSG00000171724	VAT1L	+	protein_coding	13	4137	VAT1L	protein_coding	+	NA	0	FALSE	FALSE	FALSE	FALSE	FALSE	FALSE	FALSE	FALSE	TRUE	FALSE	FALSE	FALSE	FALSE
chr16	85098358	85112508	ENSG00000153789	FAM92B	-	protein_coding	24	1904	FAM92B	protein_coding	-	NA	0	FALSE	FALSE	FALSE	FALSE	FALSE	FALSE	FALSE	FALSE	TRUE	FALSE	FALSE	FALSE	FALSE
chr16	85142696	85146001	ENSG00000275088	AC026469.1	-	lincRNA	1	3306	GSE1	protein_coding	+	NA	-23524	FALSE	FALSE	FALSE	FALSE	TRUE	FALSE	FALSE	FALSE	FALSE	FALSE	FALSE	FALSE	FALSE
chr16	89159146	89163675	ENSG00000180422	LINC00304	+	lincRNA	7	3961	CDH15	protein_coding	+	NA	-8092	FALSE	FALSE	FALSE	FALSE	TRUE	FALSE	FALSE	FALSE	FALSE	FALSE	FALSE	FALSE	FALSE
chr17	6789133	6831761	ENSG00000167858	TEKT1	-	protein_coding	24	3847	TEKT1	protein_coding	-	NA	0	FALSE	FALSE	FALSE	FALSE	FALSE	FALSE	FALSE	FALSE	FALSE	FALSE	TRUE	FALSE	FALSE
chr17	10492307	10518543	ENSG00000109061	MYH1	-	protein_coding	40	6024	MYH1	protein_coding	-	NA	0	FALSE	TRUE	FALSE	FALSE	FALSE	FALSE	FALSE	FALSE	FALSE	FALSE	FALSE	FALSE	FALSE
chr17	10521148	10549957	ENSG00000125414	MYH2	-	protein_coding	127	6623	MYH2	protein_coding	-	NA	0	FALSE	FALSE	FALSE	FALSE	FALSE	TRUE	FALSE	FALSE	FALSE	FALSE	FALSE	FALSE	FALSE
chr17	16689537	16777881	ENSG00000170160	CCDC144A	+	protein_coding	108	15568	CCDC144A	protein_coding	+	NA	0	FALSE	FALSE	FALSE	FALSE	TRUE	FALSE	FALSE	FALSE	FALSE	FALSE	FALSE	FALSE	FALSE
chr17	19112000	19112636	ENSG00000262202	AC007952.4	-	lincRNA	1	637	GRAPL	protein_coding	+	NA	-14833	FALSE	FALSE	FALSE	FALSE	FALSE	FALSE	FALSE	FALSE	TRUE	FALSE	TRUE	FALSE	FALSE
chr17	19678288	19718979	ENSG00000180638	SLC47A2	-	protein_coding	118	6691	SLC47A2	protein_coding	-	NA	0	FALSE	FALSE	FALSE	FALSE	FALSE	FALSE	FALSE	FALSE	FALSE	FALSE	TRUE	FALSE	FALSE
chr17	34255218	34257203	ENSG00000108691	CCL2	+	protein_coding	7	1986	CCL2	protein_coding	+	NA	0	FALSE	FALSE	FALSE	FALSE	FALSE	FALSE	FALSE	FALSE	FALSE	TRUE	FALSE	FALSE	FALSE
chr17	35871491	35880793	ENSG00000271503	CCL5	-	protein_coding	11	1512	CCL5	protein_coding	-	NA	0	FALSE	FALSE	FALSE	TRUE	FALSE	FALSE	FALSE	FALSE	FALSE	FALSE	FALSE	FALSE	FALSE
chr17	36088256	36090141	ENSG00000277632	CCL3	-	protein_coding	7	1494	CCL3	protein_coding	-	NA	28	TRUE	FALSE	FALSE	FALSE	FALSE	FALSE	FALSE	FALSE	FALSE	TRUE	FALSE	FALSE	FALSE
chr17	42184060	42185452	ENSG00000161610	HCRT	-	protein_coding	2	577	HCRT	protein_coding	-	NA	0	FALSE	FALSE	TRUE	FALSE	FALSE	FALSE	FALSE	FALSE	TRUE	FALSE	FALSE	FALSE	FALSE
chr17	48540894	48544989	ENSG00000173917	HOXB2	-	protein_coding	6	2336	HOXB2	protein_coding	-	NA	0	FALSE	FALSE	FALSE	FALSE	FALSE	FALSE	FALSE	FALSE	FALSE	FALSE	FALSE	TRUE	FALSE
chr17	48548870	48604912	ENSG00000120093	HOXB3	-	protein_coding	46	7456	HOXB4	protein_coding	-	NA	0	FALSE	FALSE	FALSE	FALSE	FALSE	FALSE	FALSE	FALSE	FALSE	FALSE	TRUE	FALSE	FALSE
chr17	48611377	48614704	ENSG00000120068	HOXB8	-	protein_coding	6	2051	HOXB8	protein_coding	-	NA	235	FALSE	FALSE	FALSE	FALSE	FALSE	FALSE	FALSE	FALSE	FALSE	FALSE	TRUE	FALSE	FALSE
chr17	50183289	50201632	ENSG00000108821	COL1A1	-	protein_coding	99	9819	COL1A1	protein_coding	-	NA	0	FALSE	FALSE	FALSE	TRUE	FALSE	FALSE	FALSE	FALSE	FALSE	FALSE	FALSE	FALSE	FALSE
chr17	69078702	69141874	ENSG00000154262	ABCA6	-	protein_coding	81	14151	ABCA6	protein_coding	-	NA	14	FALSE	FALSE	FALSE	FALSE	FALSE	FALSE	FALSE	FALSE	FALSE	FALSE	FALSE	TRUE	FALSE
chr17	76136333	76141299	ENSG00000129654	FOXJ1	-	protein_coding	3	2641	FOXJ1	protein_coding	-	NA	0	FALSE	FALSE	FALSE	FALSE	FALSE	FALSE	FALSE	FALSE	FALSE	FALSE	TRUE	FALSE	FALSE
chr17	76376584	76386887	ENSG00000176170	SPHK1	+	protein_coding	53	4416	SPHK1	protein_coding	+	NA	0	FALSE	FALSE	FALSE	FALSE	FALSE	FALSE	FALSE	FALSE	FALSE	TRUE	FALSE	FALSE	FALSE
chr17	82321024	82334074	ENSG00000141574	SECTM1	-	protein_coding	35	2961	SECTM1	protein_coding	-	NA	0	FALSE	FALSE	FALSE	TRUE	FALSE	FALSE	FALSE	FALSE	FALSE	FALSE	FALSE	FALSE	FALSE
chr18	2847030	2915993	ENSG00000132205	EMILIN2	+	protein_coding	17	6435	EMILIN2	protein_coding	+	NA	0	FALSE	FALSE	FALSE	FALSE	FALSE	FALSE	FALSE	FALSE	FALSE	FALSE	FALSE	TRUE	FALSE
chr18	31591726	31598675	ENSG00000118271	TTR	+	protein_coding	22	2173	TTR	protein_coding	+	NA	0	FALSE	FALSE	FALSE	FALSE	TRUE	FALSE	FALSE	FALSE	FALSE	FALSE	FALSE	FALSE	FALSE
chr18	45687025	45752520	ENSG00000141469	SLC14A1	+	protein_coding	140	7182	SLC14A1	protein_coding	+	NA	0	FALSE	FALSE	FALSE	FALSE	FALSE	FALSE	TRUE	FALSE	FALSE	FALSE	FALSE	FALSE	FALSE
chr18	59899948	59903537	ENSG00000141682	PMAIP1	+	protein_coding	8	2235	PMAIP1	protein_coding	+	NA	0	FALSE	FALSE	TRUE	FALSE	FALSE	FALSE	FALSE	FALSE	FALSE	TRUE	FALSE	FALSE	FALSE
chr20	3071620	3072517	ENSG00000101405	OXT	+	protein_coding	3	513	OXT	protein_coding	+	NA	0	FALSE	FALSE	FALSE	FALSE	FALSE	FALSE	FALSE	FALSE	FALSE	FALSE	TRUE	FALSE	FALSE
chr20	3082556	3084724	ENSG00000101200	AVP	-	protein_coding	3	619	AVP	protein_coding	-	NA	0	FALSE	FALSE	FALSE	FALSE	FALSE	FALSE	FALSE	FALSE	TRUE	FALSE	TRUE	FALSE	FALSE
chr20	3686970	3707128	ENSG00000088827	SIGLEC1	-	protein_coding	26	7886	SIGLEC1	protein_coding	-	NA	0	TRUE	FALSE	FALSE	TRUE	FALSE	FALSE	FALSE	FALSE	FALSE	FALSE	FALSE	FALSE	FALSE
chr20	9514358	9529923	ENSG00000125869	LAMP5	+	protein_coding	11	2042	LAMP5	protein_coding	+	NA	0	FALSE	FALSE	FALSE	FALSE	FALSE	FALSE	FALSE	FALSE	FALSE	TRUE	FALSE	FALSE	FALSE
chr20	49982999	49988886	ENSG00000124216	SNAI1	+	protein_coding	3	1686	SNAI1	protein_coding	+	NA	0	FALSE	FALSE	TRUE	FALSE	FALSE	FALSE	FALSE	FALSE	FALSE	TRUE	FALSE	FALSE	FALSE
chr19	2977446	2995184	ENSG00000104953	TLE6	+	protein_coding	79	3652	TLE6	protein_coding	+	NA	0	FALSE	FALSE	FALSE	FALSE	FALSE	FALSE	FALSE	FALSE	TRUE	FALSE	FALSE	FALSE	FALSE
chr19	7728957	7733906	ENSG00000182566	CLEC4G	-	protein_coding	19	1754	CLEC4G	protein_coding	-	NA	0	FALSE	FALSE	FALSE	FALSE	FALSE	FALSE	FALSE	FALSE	FALSE	TRUE	FALSE	FALSE	FALSE
chr19	10270835	10286615	ENSG00000090339	ICAM1	+	protein_coding	20	3706	ICAM1	protein_coding	+	NA	0	FALSE	FALSE	FALSE	FALSE	FALSE	FALSE	FALSE	FALSE	FALSE	TRUE	FALSE	FALSE	FALSE
chr19	11538717	11550321	ENSG00000130176	CNN1	+	protein_coding	49	2887	CNN1	protein_coding	+	NA	0	FALSE	FALSE	FALSE	FALSE	FALSE	FALSE	FALSE	FALSE	FALSE	TRUE	FALSE	FALSE	FALSE
chr19	13150415	13154249	ENSG00000160888	IER2	+	protein_coding	5	3072	IER2	protein_coding	+	NA	0	FALSE	FALSE	FALSE	FALSE	FALSE	FALSE	FALSE	FALSE	TRUE	FALSE	FALSE	FALSE	FALSE
chr19	14514770	14529770	ENSG00000132002	DNAJB1	-	protein_coding	33	3672	TECR	protein_coding	+	NA	0	FALSE	FALSE	FALSE	FALSE	TRUE	FALSE	FALSE	FALSE	TRUE	FALSE	FALSE	FALSE	FALSE
chr19	27757184	27760849	ENSG00000261770	AC006504.1	-	lincRNA	1	3666	UQCRFS1	protein_coding	-	NA	1452692	FALSE	FALSE	FALSE	FALSE	FALSE	FALSE	FALSE	FALSE	TRUE	FALSE	FALSE	FALSE	FALSE
chr19	35280716	35285143	ENSG00000105697	HAMP	+	protein_coding	8	3010	HAMP	protein_coding	+	NA	0	FALSE	FALSE	FALSE	TRUE	FALSE	FALSE	FALSE	FALSE	FALSE	FALSE	FALSE	FALSE	FALSE
chr19	40393768	40413364	ENSG00000105227	PRX	-	protein_coding	16	5767	PRX	protein_coding	-	NA	2	FALSE	FALSE	FALSE	FALSE	FALSE	FALSE	FALSE	FALSE	FALSE	TRUE	FALSE	FALSE	FALSE
chr19	45306414	45322977	ENSG00000104879	CKM	-	protein_coding	8	1657	CKM	protein_coding	-	NA	0	FALSE	FALSE	FALSE	FALSE	FALSE	TRUE	FALSE	FALSE	FALSE	FALSE	FALSE	FALSE	FALSE
chr19	45467995	45473012	ENSG00000125740	FOSB	+	protein_coding	42	5553	FOSB	protein_coding	+	NA	0	FALSE	FALSE	FALSE	TRUE	FALSE	FALSE	FALSE	FALSE	TRUE	FALSE	FALSE	FALSE	FALSE
chr19	46774883	46788594	ENSG00000105281	SLC1A5	-	protein_coding	40	3332	SLC1A5	protein_coding	-	NA	0	FALSE	FALSE	FALSE	FALSE	FALSE	FALSE	TRUE	FALSE	FALSE	FALSE	FALSE	FALSE	FALSE
chr19	48296457	48321894	ENSG00000105479	CCDC114	-	protein_coding	46	4299	EMP3	protein_coding	+	NA	0	FALSE	FALSE	FALSE	FALSE	FALSE	FALSE	FALSE	FALSE	FALSE	FALSE	TRUE	FALSE	FALSE
chr19	48872392	48876057	ENSG00000087074	PPP1R15A	+	protein_coding	4	3093	PPP1R15A	protein_coding	+	NA	0	FALSE	FALSE	FALSE	FALSE	FALSE	FALSE	FALSE	FALSE	TRUE	FALSE	FALSE	FALSE	FALSE
chr19	49688664	49690575	ENSG00000224420	ADM5	+	protein_coding	2	1718	ADM5	protein_coding	+	NA	0	FALSE	FALSE	FALSE	FALSE	FALSE	FALSE	FALSE	FALSE	TRUE	FALSE	FALSE	FALSE	FALSE
chr19	54351384	54370558	ENSG00000167613	LAIR1	-	protein_coding	146	8071	LAIR1	protein_coding	-	NA	0	FALSE	FALSE	FALSE	TRUE	FALSE	FALSE	FALSE	FALSE	FALSE	FALSE	FALSE	FALSE	FALSE
chr19	57280051	57293569	ENSG00000197714	ZNF460	+	protein_coding	9	3505	ZNF460	protein_coding	+	NA	0	FALSE	FALSE	FALSE	FALSE	FALSE	FALSE	FALSE	FALSE	TRUE	FALSE	FALSE	FALSE	FALSE
chr22	30240447	30246739	ENSG00000128342	LIF	-	protein_coding	5	3969	LIF	protein_coding	-	NA	112	TRUE	FALSE	FALSE	FALSE	FALSE	TRUE	TRUE	FALSE	FALSE	FALSE	FALSE	FALSE	FALSE
chr22	35606764	35637951	ENSG00000198125	MB	-	protein_coding	36	2168	MB	protein_coding	-	NA	0	FALSE	FALSE	FALSE	FALSE	FALSE	TRUE	FALSE	FALSE	FALSE	FALSE	FALSE	FALSE	FALSE
chr22	36800684	36819479	ENSG00000100362	PVALB	-	protein_coding	25	1050	PVALB	protein_coding	-	NA	0	FALSE	FALSE	FALSE	FALSE	TRUE	FALSE	FALSE	FALSE	FALSE	FALSE	FALSE	FALSE	FALSE
chr22	50525752	50529999	ENSG00000025708	TYMP	-	protein_coding	68	3320	SCO2	protein_coding	-	NA	0	FALSE	FALSE	FALSE	TRUE	FALSE	FALSE	FALSE	FALSE	FALSE	FALSE	FALSE	FALSE	FALSE
chr21	8210384	8211306	ENSG00000280800	FP671120.3	-	lincRNA	1	923	KCNE1B	protein_coding	-	NA	-380458	FALSE	FALSE	FALSE	TRUE	TRUE	FALSE	FALSE	FALSE	FALSE	FALSE	TRUE	FALSE	FALSE
chr21	8254592	8255514	ENSG00000281383	FP671120.4	-	lincRNA	1	923	KCNE1B	protein_coding	-	NA	-424666	FALSE	FALSE	FALSE	TRUE	TRUE	FALSE	FALSE	FALSE	FALSE	FALSE	TRUE	FALSE	FALSE
chr21	17438890	17448908	ENSG00000232560	LINC01549	+	lincRNA	7	714	CXADR	protein_coding	+	NA	-63474	FALSE	FALSE	FALSE	FALSE	FALSE	FALSE	FALSE	FALSE	FALSE	FALSE	FALSE	TRUE	FALSE
chr21	17901263	18267373	ENSG00000154645	CHODL	+	protein_coding	41	3093	CHODL	protein_coding	+	NA	0	FALSE	FALSE	FALSE	FALSE	FALSE	FALSE	FALSE	FALSE	TRUE	FALSE	FALSE	FALSE	FALSE
chr21	41420304	41459214	ENSG00000157601	MX1	+	protein_coding	132	8616	MX1	protein_coding	+	NA	0	FALSE	FALSE	FALSE	TRUE	FALSE	FALSE	FALSE	FALSE	FALSE	FALSE	FALSE	FALSE	FALSE
chr1	2010846	2019221	MSTRG.88	-	-	Novel_LncRNA	27	8106	GABRD	protein_coding	+	NA	-77	FALSE	FALSE	FALSE	FALSE	TRUE	FALSE	FALSE	FALSE	FALSE	FALSE	FALSE	FALSE	FALSE
chr1	2013146	2019222	MSTRG.90	-	+	Novel_LncRNA	6	6077	GABRD	protein_coding	+	NA	-76	FALSE	FALSE	FALSE	FALSE	TRUE	FALSE	FALSE	FALSE	FALSE	FALSE	FALSE	FALSE	FALSE
chr1	25570731	25614043	MSTRG.445	-	+	Novel_LncRNA	113	45183	MAN1C1	protein_coding	+	NA	-3425	FALSE	FALSE	FALSE	FALSE	TRUE	FALSE	FALSE	FALSE	FALSE	FALSE	FALSE	FALSE	FALSE
chr1	25573125	25614323	MSTRG.446	-	-	Novel_LncRNA	19	36537	MAN1C1	protein_coding	+	NA	-3145	FALSE	FALSE	FALSE	FALSE	TRUE	FALSE	FALSE	FALSE	FALSE	FALSE	FALSE	FALSE	FALSE
chr1	35141430	35149380	MSTRG.637	-	-	Novel_LncRNA	6	7975	SFPQ	protein_coding	-	NA	43768	FALSE	FALSE	FALSE	FALSE	FALSE	FALSE	FALSE	FALSE	TRUE	FALSE	FALSE	FALSE	FALSE
chr1	59789764	59812642	MSTRG.962	-	+	Novel_LncRNA	8	16123	HOOK1	protein_coding	+	NA	-2144	FALSE	FALSE	FALSE	FALSE	TRUE	FALSE	FALSE	FALSE	FALSE	FALSE	FALSE	FALSE	FALSE
chr1	68341332	68384331	MSTRG.1033	-	-	Novel_LncRNA	28	15305	RPE65	protein_coding	-	NA	65628	FALSE	TRUE	FALSE	FALSE	FALSE	FALSE	FALSE	FALSE	FALSE	FALSE	FALSE	FALSE	FALSE
chr1	121403782	121418213	MSTRG.1569	-	-	Novel_LncRNA	3	14909	FAM72B	protein_coding	-	NA	-218243	FALSE	FALSE	FALSE	FALSE	TRUE	FALSE	FALSE	FALSE	TRUE	FALSE	FALSE	FALSE	FALSE
chr1	145410910	145454312	MSTRG.1644	-	-	Novel_LncRNA	28	13112	NBPF20	protein_coding	-	NA	-5132	FALSE	FALSE	FALSE	FALSE	TRUE	FALSE	FALSE	FALSE	FALSE	FALSE	FALSE	FALSE	FALSE
chr1	145425312	145443531	MSTRG.1646	-	+	Novel_LncRNA	2	14588	NBPF20	protein_coding	-	NA	-19534	FALSE	FALSE	FALSE	FALSE	TRUE	FALSE	FALSE	FALSE	FALSE	FALSE	FALSE	FALSE	FALSE
chr1	154670799	154679823	MSTRG.1895	-	-	Novel_LncRNA	4	2521	ADAR	protein_coding	-	NA	-42800	FALSE	FALSE	FALSE	FALSE	FALSE	FALSE	FALSE	FALSE	FALSE	TRUE	FALSE	FALSE	FALSE
chr1	154671279	154680413	MSTRG.1896	-	+	Novel_LncRNA	2	3606	ADAR	protein_coding	-	NA	-43280	FALSE	FALSE	FALSE	FALSE	FALSE	FALSE	FALSE	FALSE	FALSE	TRUE	FALSE	FALSE	FALSE
chr1	207841671	207868664	MSTRG.2480	-	+	Novel_LncRNA	2	26876	CD34	protein_coding	-	NA	42738	FALSE	FALSE	FALSE	FALSE	FALSE	FALSE	TRUE	FALSE	TRUE	FALSE	FALSE	FALSE	FALSE
chr1	233606200	233608946	MSTRG.2826	-	-	Novel_LncRNA	3	6404	KCNK1	protein_coding	+	NA	-5058	FALSE	FALSE	FALSE	FALSE	TRUE	FALSE	FALSE	FALSE	FALSE	FALSE	FALSE	FALSE	FALSE
chr1	244846547	244849124	MSTRG.2949	-	-	Novel_LncRNA	2	497	COX20	protein_coding	+	NA	11225	FALSE	FALSE	FALSE	FALSE	TRUE	FALSE	FALSE	FALSE	FALSE	FALSE	FALSE	FALSE	FALSE
chr10	25808555	25915220	MSTRG.3236	-	+	Novel_LncRNA	39	15124	MYO3A	protein_coding	+	NA	-18851	FALSE	FALSE	FALSE	FALSE	FALSE	FALSE	FALSE	FALSE	FALSE	TRUE	FALSE	FALSE	FALSE
chr10	69507805	69556298	MSTRG.3645	-	+	Novel_LncRNA	27	18249	NEUROG3	protein_coding	-	NA	16940	FALSE	FALSE	FALSE	FALSE	TRUE	FALSE	FALSE	FALSE	FALSE	FALSE	FALSE	FALSE	FALSE
chr10	69521039	69542981	MSTRG.3646	-	-	Novel_LncRNA	2	11854	NEUROG3	protein_coding	-	NA	30257	FALSE	FALSE	FALSE	FALSE	TRUE	FALSE	FALSE	FALSE	TRUE	FALSE	FALSE	FALSE	FALSE
chr11	1330463	1338683	MSTRG.4455	-	-	Novel_LncRNA	7	8362	TOLLIP	protein_coding	-	NA	-20809	FALSE	FALSE	FALSE	FALSE	FALSE	FALSE	TRUE	FALSE	FALSE	FALSE	FALSE	FALSE	FALSE
chr11	50184193	50224549	MSTRG.4917	-	+	Novel_LncRNA	3	10411	OR4C12	protein_coding	-	NA	-201658	FALSE	FALSE	FALSE	FALSE	FALSE	FALSE	FALSE	FALSE	FALSE	FALSE	FALSE	TRUE	FALSE
chr11	104560256	104568168	MSTRG.5545	-	-	Novel_LncRNA	2	4762	PDGFD	protein_coding	-	NA	-395877	FALSE	FALSE	FALSE	FALSE	TRUE	FALSE	FALSE	FALSE	FALSE	FALSE	FALSE	FALSE	FALSE
chr11	134537553	134556168	MSTRG.5914	-	-	Novel_LncRNA	10	14270	B3GAT1	protein_coding	-	NA	-125635	FALSE	FALSE	TRUE	TRUE	FALSE	FALSE	FALSE	FALSE	FALSE	FALSE	FALSE	TRUE	FALSE
chr12	29133482	29142333	MSTRG.6286	-	-	Novel_LncRNA	7	8402	FAR2	protein_coding	+	NA	-6770	FALSE	FALSE	FALSE	FALSE	FALSE	FALSE	TRUE	FALSE	FALSE	FALSE	FALSE	FALSE	FALSE
chr12	116578729	116584697	MSTRG.7202	-	+	Novel_LncRNA	3	6091	MAP1LC3B2	protein_coding	+	NA	30624	FALSE	FALSE	FALSE	FALSE	TRUE	FALSE	FALSE	FALSE	FALSE	FALSE	FALSE	FALSE	FALSE
chr13	36832926	36842208	MSTRG.7701	-	+	Novel_LncRNA	3	9826	RFXAP	protein_coding	+	NA	13702	FALSE	FALSE	FALSE	FALSE	TRUE	FALSE	FALSE	FALSE	FALSE	FALSE	FALSE	FALSE	FALSE
chr13	48181314	48224108	MSTRG.7853	-	-	Novel_LncRNA	10	18519	ITM2B	protein_coding	+	NA	-9050	FALSE	FALSE	FALSE	FALSE	TRUE	FALSE	TRUE	FALSE	TRUE	FALSE	FALSE	FALSE	FALSE
chr13	48220830	48233072	MSTRG.7854	-	+	Novel_LncRNA	2	8622	ITM2B	protein_coding	+	NA	-86	FALSE	FALSE	FALSE	FALSE	TRUE	FALSE	FALSE	FALSE	TRUE	FALSE	FALSE	FALSE	FALSE
chr13	110030732	110036810	MSTRG.8248	-	-	Novel_LncRNA	5	2537	IRS2	protein_coding	-	NA	-244164	FALSE	FALSE	FALSE	FALSE	FALSE	FALSE	TRUE	FALSE	FALSE	FALSE	FALSE	FALSE	FALSE
chr13	112937280	112961295	MSTRG.8278	-	-	Novel_LncRNA	7	24308	MCF2L	protein_coding	+	NA	42902	FALSE	FALSE	FALSE	FALSE	FALSE	FALSE	FALSE	FALSE	TRUE	FALSE	FALSE	FALSE	FALSE
chr13	113550242	113554593	MSTRG.8290	-	+	Novel_LncRNA	7	3885	TFDP1	protein_coding	+	NA	-30128	FALSE	FALSE	FALSE	FALSE	TRUE	FALSE	FALSE	FALSE	FALSE	FALSE	FALSE	FALSE	FALSE
chr14	59417361	59463205	MSTRG.8730	-	-	Novel_LncRNA	15	41869	GPR135	protein_coding	-	NA	2137	FALSE	FALSE	FALSE	FALSE	FALSE	FALSE	FALSE	FALSE	TRUE	FALSE	FALSE	FALSE	FALSE
chr14	102051083	102056443	MSTRG.9219	-	+	Novel_LncRNA	8	5020	WDR20	protein_coding	+	NA	-83060	FALSE	FALSE	FALSE	FALSE	FALSE	FALSE	FALSE	FALSE	TRUE	FALSE	FALSE	FALSE	FALSE
chr14	104906475	104923395	MSTRG.9296	-	+	Novel_LncRNA	3	16696	PLD4	protein_coding	+	NA	-1421	FALSE	FALSE	FALSE	FALSE	TRUE	FALSE	FALSE	FALSE	FALSE	FALSE	FALSE	FALSE	FALSE
chr14	105704545	105711403	MSTRG.9324	-	-	Novel_LncRNA	9	1242	TMEM121	protein_coding	+	NA	177942	FALSE	FALSE	TRUE	FALSE	FALSE	FALSE	FALSE	FALSE	FALSE	FALSE	FALSE	FALSE	FALSE
chr14	105740142	105743064	MSTRG.9326	-	-	Novel_LncRNA	5	1030	TMEM121	protein_coding	+	NA	213539	FALSE	FALSE	TRUE	FALSE	FALSE	FALSE	FALSE	FALSE	FALSE	FALSE	FALSE	FALSE	FALSE
chr14	105741245	105770030	MSTRG.9327	-	+	Novel_LncRNA	10	1367	TMEM121	protein_coding	+	NA	214642	FALSE	FALSE	TRUE	FALSE	FALSE	FALSE	FALSE	FALSE	FALSE	FALSE	FALSE	FALSE	FALSE
chr15	65082738	65089961	MSTRG.9951	-	-	Novel_LncRNA	3	7508	KBTBD13	protein_coding	+	NA	5922	FALSE	FALSE	FALSE	FALSE	FALSE	FALSE	FALSE	FALSE	TRUE	FALSE	FALSE	FALSE	FALSE
chr15	76052064	76059807	MSTRG.10120	-	-	Novel_LncRNA	3	3014	NRG4	protein_coding	-	NA	0	FALSE	FALSE	FALSE	FALSE	TRUE	FALSE	FALSE	FALSE	FALSE	FALSE	FALSE	FALSE	FALSE
chr16	28258665	28291443	MSTRG.10913	-	+	Novel_LncRNA	6	13299	SBK1	protein_coding	+	NA	-1076	FALSE	FALSE	FALSE	FALSE	TRUE	FALSE	FALSE	FALSE	FALSE	FALSE	FALSE	FALSE	FALSE
chr16	28280317	28292186	MSTRG.10915	-	-	Novel_LncRNA	3	11898	SBK1	protein_coding	+	NA	-333	FALSE	FALSE	FALSE	FALSE	TRUE	FALSE	FALSE	FALSE	TRUE	FALSE	FALSE	FALSE	FALSE
chr16	29210981	29221014	MSTRG.10958	-	-	Novel_LncRNA	8	9915	NPIPB11	protein_coding	-	NA	183015	FALSE	FALSE	FALSE	FALSE	FALSE	FALSE	FALSE	FALSE	FALSE	FALSE	FALSE	TRUE	FALSE
chr16	34493807	34668239	MSTRG.11099	-	-	Novel_LncRNA	15	11488	AC136428.1	protein_coding	-	NA	-648578	FALSE	FALSE	TRUE	FALSE	FALSE	FALSE	TRUE	FALSE	FALSE	TRUE	FALSE	FALSE	FALSE
chr16	46380683	46466543	MSTRG.11115	-	-	Novel_LncRNA	57	24571	SHCBP1	protein_coding	-	NA	155083	FALSE	FALSE	TRUE	FALSE	FALSE	FALSE	TRUE	FALSE	FALSE	TRUE	FALSE	FALSE	FALSE
chr16	46380683	46422347	MSTRG.11116	-	+	Novel_LncRNA	29	21961	SHCBP1	protein_coding	-	NA	199279	FALSE	FALSE	TRUE	FALSE	FALSE	FALSE	TRUE	FALSE	FALSE	TRUE	FALSE	FALSE	FALSE
chr16	58421160	58463582	MSTRG.11233	-	+	Novel_LncRNA	46	16652	NDRG4	protein_coding	+	NA	0	FALSE	FALSE	FALSE	FALSE	FALSE	FALSE	FALSE	FALSE	FALSE	FALSE	TRUE	FALSE	FALSE
chr16	58429701	58450790	MSTRG.11235	-	-	Novel_LncRNA	5	9868	NDRG4	protein_coding	+	NA	-12056	FALSE	FALSE	FALSE	FALSE	FALSE	FALSE	FALSE	FALSE	FALSE	FALSE	TRUE	FALSE	FALSE
chr16	70231913	70235439	MSTRG.11339	-	-	Novel_LncRNA	8	1027	EXOSC6	protein_coding	-	NA	16491	FALSE	FALSE	FALSE	FALSE	FALSE	FALSE	FALSE	FALSE	TRUE	FALSE	FALSE	FALSE	FALSE
chr16	80577018	80593130	MSTRG.11496	-	+	Novel_LncRNA	4	8507	DYNLRB2	protein_coding	+	NA	36284	FALSE	FALSE	FALSE	FALSE	TRUE	FALSE	FALSE	FALSE	FALSE	FALSE	FALSE	FALSE	FALSE
chr16	85158809	85169012	MSTRG.11543	-	-	Novel_LncRNA	2	6111	GSE1	protein_coding	+	NA	-513	FALSE	FALSE	FALSE	FALSE	TRUE	FALSE	FALSE	FALSE	FALSE	FALSE	FALSE	FALSE	FALSE
chr16	89937684	89943990	MSTRG.11700	-	+	Novel_LncRNA	52	8925	DEF8	protein_coding	+	NA	-3935	FALSE	FALSE	FALSE	FALSE	TRUE	FALSE	FALSE	FALSE	FALSE	FALSE	FALSE	FALSE	FALSE
chr17	16777033	16785924	MSTRG.11972	-	+	Novel_LncRNA	5	9858	AC098850.3	protein_coding	+	NA	86772	FALSE	FALSE	FALSE	FALSE	TRUE	FALSE	FALSE	FALSE	FALSE	FALSE	FALSE	FALSE	FALSE
chr17	21510572	21520900	MSTRG.12101	-	-	Novel_LncRNA	2	2191	C17orf51	protein_coding	-	NA	53558	FALSE	FALSE	FALSE	FALSE	FALSE	FALSE	FALSE	FALSE	TRUE	FALSE	FALSE	FALSE	FALSE
chr17	45521213	45597856	MSTRG.12523	-	-	Novel_LncRNA	28	17334	LINC02210-CRHR1	protein_coding	+	NA	-22488	FALSE	FALSE	FALSE	FALSE	FALSE	FALSE	FALSE	FALSE	TRUE	FALSE	FALSE	FALSE	FALSE
chr17	45525178	45585437	MSTRG.12524	-	+	Novel_LncRNA	13	12436	PLEKHM1	protein_coding	-	NA	-34429	FALSE	FALSE	FALSE	FALSE	TRUE	FALSE	FALSE	FALSE	TRUE	FALSE	FALSE	FALSE	FALSE
chr17	46231461	46260123	MSTRG.12534	-	+	Novel_LncRNA	10	19332	KANSL1	protein_coding	-	NA	-6072	FALSE	FALSE	FALSE	FALSE	TRUE	FALSE	FALSE	FALSE	FALSE	FALSE	FALSE	FALSE	FALSE
chr18	12039091	12048955	MSTRG.13238	-	-	Novel_LncRNA	6	3886	ANKRD62	protein_coding	+	NA	-44898	FALSE	FALSE	FALSE	FALSE	FALSE	FALSE	FALSE	FALSE	FALSE	TRUE	FALSE	FALSE	FALSE
chr18	21704890	21734973	MSTRG.13314	-	+	Novel_LncRNA	7	14709	MIB1	protein_coding	+	NA	0	FALSE	FALSE	FALSE	FALSE	FALSE	FALSE	TRUE	FALSE	TRUE	FALSE	FALSE	FALSE	FALSE
chr18	70464746	70536000	MSTRG.13694	-	+	Novel_LncRNA	9	10166	SOCS6	protein_coding	+	NA	175845	FALSE	FALSE	FALSE	FALSE	TRUE	FALSE	FALSE	FALSE	FALSE	FALSE	FALSE	FALSE	FALSE
chr19	4778432	4791410	MSTRG.13956	-	-	Novel_LncRNA	16	11716	FEM1A	protein_coding	+	NA	-271	FALSE	TRUE	FALSE	FALSE	FALSE	FALSE	FALSE	FALSE	FALSE	FALSE	FALSE	FALSE	FALSE
chr19	7793998	7818591	MSTRG.14028	-	+	Novel_LncRNA	2	4358	EVI5L	protein_coding	+	NA	-11642	FALSE	FALSE	FALSE	FALSE	TRUE	FALSE	FALSE	FALSE	FALSE	FALSE	FALSE	FALSE	FALSE
chr2	10958308	10988140	MSTRG.15492	-	-	Novel_LncRNA	16	8877	KCNF1	protein_coding	+	NA	46371	FALSE	FALSE	FALSE	TRUE	FALSE	FALSE	FALSE	FALSE	FALSE	FALSE	FALSE	FALSE	FALSE
chr2	87021854	87027042	MSTRG.16223	-	-	Novel_LncRNA	5	3522	PLGLB1	protein_coding	-	NA	-2	FALSE	FALSE	FALSE	FALSE	TRUE	FALSE	FALSE	FALSE	TRUE	FALSE	FALSE	FALSE	FALSE
chr2	88857109	89040464	MSTRG.16262	-	-	Novel_LncRNA	30	3130	RPIA	protein_coding	+	NA	165465	FALSE	FALSE	TRUE	FALSE	FALSE	FALSE	FALSE	FALSE	FALSE	FALSE	FALSE	FALSE	FALSE
chr2	159923730	159940627	MSTRG.16965	-	-	Novel_LncRNA	6	12589	LY75	protein_coding	-	NA	-18981	FALSE	FALSE	FALSE	FALSE	TRUE	FALSE	FALSE	FALSE	FALSE	FALSE	FALSE	FALSE	FALSE
chr20	46446949	46454781	MSTRG.18416	-	+	Novel_LncRNA	4	8072	ELMO2	protein_coding	-	NA	-13964	FALSE	FALSE	FALSE	FALSE	TRUE	FALSE	FALSE	FALSE	FALSE	FALSE	FALSE	FALSE	FALSE
chr20	49099439	49112236	MSTRG.18443	-	+	Novel_LncRNA	2	6776	CSE1L	protein_coding	+	NA	53193	FALSE	FALSE	FALSE	FALSE	FALSE	FALSE	FALSE	FALSE	TRUE	FALSE	FALSE	FALSE	FALSE
chr20	63473605	63484153	MSTRG.18605	-	+	Novel_LncRNA	8	13381	KCNQ2	protein_coding	-	NA	-928	FALSE	TRUE	FALSE	FALSE	FALSE	FALSE	FALSE	FALSE	FALSE	FALSE	FALSE	FALSE	FALSE
chr20	63474602	63487229	MSTRG.18606	-	-	Novel_LncRNA	32	12619	KCNQ2	protein_coding	-	NA	-1925	FALSE	TRUE	FALSE	FALSE	FALSE	FALSE	FALSE	FALSE	FALSE	FALSE	FALSE	FALSE	FALSE
chr20	64245327	64255064	MSTRG.18635	-	+	Novel_LncRNA	4	7317	PCMTD2	protein_coding	+	NA	-631	FALSE	FALSE	FALSE	FALSE	FALSE	FALSE	FALSE	FALSE	TRUE	FALSE	FALSE	FALSE	FALSE
chr21	8987964	9048858	MSTRG.18665	-	-	Novel_LncRNA	17	985	KCNE1B	protein_coding	-	NA	-1158038	FALSE	FALSE	FALSE	FALSE	FALSE	FALSE	FALSE	FALSE	FALSE	FALSE	TRUE	FALSE	FALSE
chr21	14027400	14106286	MSTRG.18699	-	+	Novel_LncRNA	3	18071	LIPI	protein_coding	-	NA	104605	FALSE	FALSE	FALSE	FALSE	TRUE	FALSE	FALSE	FALSE	FALSE	FALSE	FALSE	FALSE	FALSE
chr21	14746442	14763386	MSTRG.18707	-	-	Novel_LncRNA	8	6400	SAMSN1	protein_coding	-	NA	-87621	FALSE	FALSE	FALSE	TRUE	FALSE	FALSE	FALSE	FALSE	FALSE	FALSE	FALSE	FALSE	FALSE
chr22	48331571	48365009	MSTRG.19654	-	+	Novel_LncRNA	25	12675	FAM19A5	protein_coding	+	NA	-124451	FALSE	FALSE	FALSE	FALSE	FALSE	FALSE	FALSE	FALSE	FALSE	FALSE	TRUE	FALSE	FALSE
chr3	531305	541857	MSTRG.19717	-	+	Novel_LncRNA	7	14294	CHL1	protein_coding	+	NA	334709	FALSE	FALSE	FALSE	FALSE	TRUE	FALSE	FALSE	FALSE	FALSE	FALSE	FALSE	FALSE	FALSE
chr3	15859991	15873604	MSTRG.19898	-	+	Novel_LncRNA	3	13614	ANKRD28	protein_coding	-	NA	-220	FALSE	FALSE	FALSE	FALSE	TRUE	FALSE	TRUE	FALSE	FALSE	FALSE	FALSE	FALSE	FALSE
chr3	21860936	21899286	MSTRG.19950	-	+	Novel_LncRNA	2	14186	ZNF385D	protein_coding	-	NA	474035	FALSE	FALSE	FALSE	FALSE	FALSE	FALSE	FALSE	FALSE	TRUE	FALSE	FALSE	FALSE	FALSE
chr3	22161320	22373234	MSTRG.19962	-	-	Novel_LncRNA	2	8501	ZNF385D	protein_coding	-	NA	87	FALSE	FALSE	FALSE	FALSE	TRUE	FALSE	FALSE	FALSE	TRUE	FALSE	FALSE	FALSE	FALSE
chr3	96578414	96676411	MSTRG.20576	-	-	Novel_LncRNA	3	845	MTRNR2L12	protein_coding	-	NA	0	FALSE	FALSE	FALSE	FALSE	FALSE	FALSE	FALSE	FALSE	FALSE	FALSE	TRUE	FALSE	FALSE
chr3	146877740	146919187	MSTRG.21185	-	-	Novel_LncRNA	7	6261	PLSCR5	protein_coding	-	NA	-271524	FALSE	FALSE	FALSE	FALSE	TRUE	FALSE	FALSE	FALSE	FALSE	FALSE	FALSE	FALSE	FALSE
chr3	146948609	147370794	MSTRG.21188	-	-	Novel_LncRNA	76	32092	ZIC1	protein_coding	+	NA	-22628	FALSE	FALSE	FALSE	FALSE	TRUE	FALSE	FALSE	FALSE	FALSE	FALSE	FALSE	FALSE	FALSE
chr4	1554993	1562116	MSTRG.21772	-	+	Novel_LncRNA	20	7087	FAM53A	protein_coding	-	NA	122186	FALSE	FALSE	FALSE	FALSE	TRUE	FALSE	FALSE	FALSE	FALSE	FALSE	FALSE	FALSE	FALSE
chr4	25681090	25724484	MSTRG.22021	-	-	Novel_LncRNA	14	13144	SLC34A2	protein_coding	+	NA	33079	FALSE	FALSE	FALSE	FALSE	TRUE	FALSE	FALSE	FALSE	FALSE	FALSE	FALSE	FALSE	FALSE
chr4	27961478	27978075	MSTRG.22046	-	-	Novel_LncRNA	11	7132	STIM2	protein_coding	+	NA	1103800	FALSE	FALSE	FALSE	FALSE	FALSE	FALSE	FALSE	FALSE	FALSE	FALSE	FALSE	TRUE	FALSE
chr4	27977393	28116537	MSTRG.22047	-	+	Novel_LncRNA	4	473	STIM2	protein_coding	+	NA	1119715	FALSE	FALSE	FALSE	FALSE	FALSE	FALSE	FALSE	FALSE	FALSE	FALSE	FALSE	TRUE	FALSE
chr4	80294281	80320116	MSTRG.22373	-	+	Novel_LncRNA	2	25540	CFAP299	protein_coding	+	NA	-15604	FALSE	FALSE	FALSE	FALSE	TRUE	FALSE	FALSE	FALSE	FALSE	FALSE	FALSE	FALSE	FALSE
chr4	116712036	116952976	MSTRG.22605	-	-	Novel_LncRNA	163	31875	TRAM1L1	protein_coding	-	NA	132600	FALSE	FALSE	FALSE	FALSE	TRUE	FALSE	FALSE	FALSE	FALSE	FALSE	FALSE	FALSE	FALSE
chr4	161372533	161381673	MSTRG.22966	-	-	Novel_LncRNA	3	9183	FSTL5	protein_coding	-	NA	782362	FALSE	FALSE	FALSE	FALSE	TRUE	FALSE	FALSE	FALSE	FALSE	FALSE	FALSE	FALSE	FALSE
chr5	181205373	181219902	MSTRG.25080	-	-	Novel_LncRNA	4	4702	TRIM7	protein_coding	-	NA	-80	FALSE	FALSE	FALSE	FALSE	TRUE	FALSE	FALSE	FALSE	FALSE	FALSE	FALSE	FALSE	FALSE
chr6	31357423	31367740	MSTRG.25659	-	-	Novel_LncRNA	7	10376	HLA-B	protein_coding	-	NA	-235	FALSE	FALSE	FALSE	FALSE	TRUE	FALSE	FALSE	FALSE	FALSE	FALSE	FALSE	FALSE	FALSE
chr6	31842746	31856217	MSTRG.25682	-	-	Novel_LncRNA	4	15262	NEU1	protein_coding	-	NA	6689	FALSE	TRUE	FALSE	FALSE	FALSE	FALSE	FALSE	FALSE	TRUE	FALSE	FALSE	FALSE	FALSE
chr6	57062039	57084778	MSTRG.25960	-	-	Novel_LncRNA	5	25429	ZNF451	protein_coding	+	NA	-2066	FALSE	FALSE	FALSE	FALSE	FALSE	FALSE	FALSE	FALSE	TRUE	FALSE	FALSE	FALSE	FALSE
chr6	79537547	79593047	MSTRG.26091	-	+	Novel_LncRNA	11	54083	LCA5	protein_coding	-	NA	-89	FALSE	FALSE	FALSE	FALSE	FALSE	FALSE	FALSE	FALSE	TRUE	FALSE	FALSE	FALSE	FALSE
chr6	83982206	83997154	MSTRG.26164	-	+	Novel_LncRNA	3	12621	MRAP2	protein_coding	+	NA	-36602	FALSE	FALSE	FALSE	FALSE	FALSE	FALSE	FALSE	FALSE	TRUE	FALSE	FALSE	FALSE	FALSE
chr6	161275166	161315229	MSTRG.26931	-	-	Novel_LncRNA	30	24827	AGPAT4	protein_coding	-	NA	-1105	FALSE	FALSE	FALSE	FALSE	FALSE	FALSE	FALSE	TRUE	FALSE	FALSE	FALSE	TRUE	FALSE
chr6	165754554	165917821	MSTRG.26980	-	-	Novel_LncRNA	8	40075	PDE10A	protein_coding	-	NA	68782	FALSE	FALSE	FALSE	FALSE	TRUE	FALSE	FALSE	FALSE	TRUE	FALSE	FALSE	FALSE	FALSE
chr6	165855425	165896574	MSTRG.26982	-	-	Novel_LncRNA	2	41083	PDE10A	protein_coding	-	NA	90029	FALSE	FALSE	FALSE	FALSE	TRUE	TRUE	TRUE	FALSE	TRUE	FALSE	FALSE	FALSE	FALSE
chr6	167997516	168003753	MSTRG.27025	-	-	Novel_LncRNA	5	5780	KIF25	protein_coding	+	NA	1275	FALSE	FALSE	FALSE	FALSE	TRUE	FALSE	FALSE	FALSE	FALSE	FALSE	FALSE	FALSE	FALSE
chr6	167997545	168003768	MSTRG.27026	-	+	Novel_LncRNA	9	4162	KIF25	protein_coding	+	NA	1304	FALSE	FALSE	FALSE	FALSE	TRUE	FALSE	FALSE	FALSE	FALSE	FALSE	FALSE	FALSE	FALSE
chr7	29516554	29522220	MSTRG.27396	-	+	Novel_LncRNA	3	10450	PRR15	protein_coding	+	NA	-41591	FALSE	FALSE	FALSE	FALSE	TRUE	FALSE	FALSE	FALSE	TRUE	FALSE	FALSE	FALSE	FALSE
chr7	44541720	44558438	MSTRG.27602	-	-	Novel_LncRNA	2	14447	NPC1L1	protein_coding	-	NA	-405	FALSE	FALSE	FALSE	FALSE	FALSE	FALSE	FALSE	FALSE	TRUE	FALSE	FALSE	FALSE	FALSE
chr7	153787162	153870922	MSTRG.28804	-	+	Novel_LncRNA	4	93069	DPP6	protein_coding	+	NA	-16175	FALSE	FALSE	FALSE	FALSE	TRUE	FALSE	TRUE	FALSE	TRUE	FALSE	FALSE	FALSE	FALSE
chr7	155467867	155488630	MSTRG.28826	-	-	Novel_LncRNA	17	28117	EN2	protein_coding	+	NA	9738	FALSE	FALSE	FALSE	FALSE	TRUE	FALSE	FALSE	FALSE	FALSE	FALSE	FALSE	FALSE	FALSE
chr8	2894649	2933001	MSTRG.28919	-	+	Novel_LncRNA	2	36240	MYOM2	protein_coding	+	NA	849609	FALSE	FALSE	FALSE	FALSE	TRUE	FALSE	FALSE	FALSE	FALSE	FALSE	FALSE	FALSE	FALSE
chr8	9903474	9919158	MSTRG.28994	-	-	Novel_LncRNA	17	16344	MSRA	protein_coding	+	NA	-135110	FALSE	FALSE	FALSE	FALSE	TRUE	FALSE	FALSE	FALSE	FALSE	FALSE	FALSE	FALSE	FALSE
chr8	9906738	9968599	MSTRG.28995	-	+	Novel_LncRNA	3	12729	MSRA	protein_coding	+	NA	-85669	FALSE	FALSE	FALSE	FALSE	TRUE	FALSE	FALSE	FALSE	TRUE	FALSE	FALSE	FALSE	FALSE
chr8	10431461	10469390	MSTRG.29006	-	+	Novel_LncRNA	17	37997	PRSS55	protein_coding	+	NA	-56156	FALSE	FALSE	FALSE	FALSE	TRUE	FALSE	FALSE	FALSE	TRUE	FALSE	FALSE	FALSE	FALSE
chr8	13031056	13042649	MSTRG.29054	-	+	Novel_LncRNA	2	10424	TRMT9B	protein_coding	+	NA	85414	FALSE	FALSE	FALSE	FALSE	FALSE	FALSE	FALSE	FALSE	TRUE	FALSE	FALSE	FALSE	FALSE
chr8	38537699	38599987	MSTRG.29321	-	-	Novel_LncRNA	28	16896	C8orf86	protein_coding	-	NA	-9037	FALSE	FALSE	FALSE	FALSE	TRUE	FALSE	FALSE	FALSE	FALSE	FALSE	FALSE	FALSE	FALSE
chr9	33579958	33598845	MSTRG.30566	-	-	Novel_LncRNA	21	11269	ANKRD18B	protein_coding	+	NA	55564	FALSE	FALSE	FALSE	FALSE	TRUE	FALSE	FALSE	FALSE	FALSE	FALSE	FALSE	FALSE	FALSE
chr9	85857288	85898752	MSTRG.31146	-	-	Novel_LncRNA	2	14954	NAA35	protein_coding	+	NA	-42394	FALSE	FALSE	FALSE	FALSE	FALSE	FALSE	FALSE	FALSE	TRUE	FALSE	FALSE	FALSE	FALSE
chr9	91186560	91211439	MSTRG.31205	-	+	Novel_LncRNA	3	16836	AUH	protein_coding	-	NA	150474	FALSE	FALSE	FALSE	FALSE	TRUE	FALSE	FALSE	FALSE	TRUE	FALSE	FALSE	FALSE	FALSE
chrX	21364958	21374193	MSTRG.31987	-	-	Novel_LncRNA	3	9316	CNKSR2	protein_coding	+	NA	0	FALSE	FALSE	FALSE	FALSE	TRUE	FALSE	FALSE	FALSE	FALSE	FALSE	FALSE	FALSE	FALSE
chrX	108719843	108731881	MSTRG.32735	-	-	Novel_LncRNA	5	2762	AL035425.2	protein_coding	-	NA	806	FALSE	FALSE	FALSE	FALSE	FALSE	FALSE	FALSE	FALSE	TRUE	FALSE	TRUE	FALSE	FALSE
chrX	140772797	140783172	MSTRG.32974	-	+	Novel_LncRNA	2	10281	CDR1	protein_coding	-	NA	1699	FALSE	FALSE	FALSE	FALSE	FALSE	FALSE	FALSE	FALSE	TRUE	FALSE	FALSE	FALSE	FALSE
