# Supplementary material for: Novel lincRNA Discovery and Tissue-Specific Gene Expression across 30 Normal Human Tissues
Source: Genes (Basel). 2021 Apr 21;12(5):614. doi: 10.3390/genes12050614 (PMC8143134; doi:10.3390/genes12050614)
Supplement: Supplementary file 1 [file genes-12-00614-s001.zip › Supplementary Tables 3.xlsx]

## Sheet: gwashits.mapped2brain.specic.ge
Chr	Start	End	Gene_ID	GeneName	Strand	Gene_Type	Number_of_Exons	Transcript_Length	Nearest_Gene_Name	Nearest_Gene_Type	Nearest_Gene_Strand	Nearest_Gene_Level	Distance_to_nearest_Gene	RSID	Chr	Pos	Ref	Alt	Pvalue	OR	Source	NEW_RSID
chr1	2050470	2185395	ENSG00000067606	PRKCZ	+	protein_coding	189	7636	PRKCZ	protein_coding	+	NA	0	rs3753242	1	2069681	C	T	8.8e-05	NA	GWASDB_Junwen	rs3753242
chr1	18107746	18378482	ENSG00000117154	IGSF21	+	protein_coding	24	3085	IGSF21	protein_coding	+	NA	0	rs12125819	1	18696135	G	A	0.000394	NA	GWASDB_Junwen	rs12125819
chr1	21596215	21669363	ENSG00000076864	RAP1GAP	-	protein_coding	235	5755	RAP1GAP	protein_coding	-	NA	0	rs4654974	1	21954294	T	C	0.000259	NA	GWASDB_Junwen	rs4654974
chr1	21596215	21669363	ENSG00000076864	RAP1GAP	-	protein_coding	235	5755	RAP1GAP	protein_coding	-	NA	0	rs9426770	1	21955744	G	C	0.000261	NA	GWASDB_Junwen	rs9426770
chr1	21596215	21669363	ENSG00000076864	RAP1GAP	-	protein_coding	235	5755	RAP1GAP	protein_coding	-	NA	0	rs9426674	1	21957239	G	C	0.000269	NA	GWASDB_Junwen	rs9426674
chr1	21596215	21669363	ENSG00000076864	RAP1GAP	-	protein_coding	235	5755	RAP1GAP	protein_coding	-	NA	0	rs9426771	1	21958739	G	A,C,T	0.000387	NA	GWASDB_Junwen	rs9426771
chr1	21596215	21669363	ENSG00000076864	RAP1GAP	-	protein_coding	235	5755	RAP1GAP	protein_coding	-	NA	0	rs9426772	1	21959590	T	C	0.000884	NA	GWASDB_Junwen	rs9426772
chr1	26019884	26036464	ENSG00000158008	EXTL1	+	protein_coding	24	4537	EXTL1	protein_coding	+	NA	0	rs1938404	1	26358202	G	A	0.000717	NA	GWASDB_Junwen	rs1938404
chr1	33513999	34165842	ENSG00000121904	CSMD2	-	protein_coding	337	18157	HMGB4	protein_coding	+	NA	0	rs7555410	1	34394682	C	A	0.000556	NA	GWASDB_Junwen	rs7555410
chr1	66533383	66744374	ENSG00000118473	SGIP1	+	protein_coding	133	10477	SGIP1	protein_coding	+	NA	0	rs10889627	1	67023343	T	C,G	0.000912	NA	GWASDB_Junwen	rs10889627
chr1	66533383	66744374	ENSG00000118473	SGIP1	+	protein_coding	133	10477	SGIP1	protein_coding	+	NA	0	rs2166307	1	67052736	T	C	0.000716	NA	GWASDB_Junwen	rs2166307
chr1	66533383	66744374	ENSG00000118473	SGIP1	+	protein_coding	133	10477	SGIP1	protein_coding	+	NA	0	rs1536112	1	67107225	A	G	0.000173	NA	GWASDB_Junwen	rs1536112
chr1	66533383	66744374	ENSG00000118473	SGIP1	+	protein_coding	133	10477	SGIP1	protein_coding	+	NA	0	rs2147776	1	67107403	T	C	0.000386	NA	GWASDB_Junwen	rs2147776
chr1	66533383	66744374	ENSG00000118473	SGIP1	+	protein_coding	133	10477	SGIP1	protein_coding	+	NA	0	rs6689755	1	67113050	G	A	0.000227	NA	GWASDB_Junwen	rs6689755
chr1	66533383	66744374	ENSG00000118473	SGIP1	+	protein_coding	133	10477	SGIP1	protein_coding	+	NA	0	rs1998716	1	67117106	T	A	0.000131	NA	GWASDB_Junwen	rs1998716
chr1	66533383	66744374	ENSG00000118473	SGIP1	+	protein_coding	133	10477	SGIP1	protein_coding	+	NA	0	rs10889649	1	67178005	G	A	0.000873	NA	GWASDB_Junwen	rs10889649
chr1	66533383	66744374	ENSG00000118473	SGIP1	+	protein_coding	133	10477	SGIP1	protein_coding	+	NA	0	rs1498354	1	67180489	T	A	0.000858	NA	GWASDB_Junwen	rs1498354
chr1	66533383	66744374	ENSG00000118473	SGIP1	+	protein_coding	133	10477	SGIP1	protein_coding	+	NA	0	rs11208951	1	67188107	C	T	0.000824	NA	GWASDB_Junwen	rs11208951
chr1	69568398	70151945	ENSG00000033122	LRRC7	+	protein_coding	122	14652	LRRC7	protein_coding	+	NA	0	rs721242	1	70492561	C	T	3.95e-05	NA	GWASDB_Junwen	rs721242
chr1	69568398	70151945	ENSG00000033122	LRRC7	+	protein_coding	122	14652	LRRC7	protein_coding	+	NA	0	rs17097485	1	70492884	T	G	9.09e-06	NA	GWASDB_Junwen	rs17097485
chr1	69568398	70151945	ENSG00000033122	LRRC7	+	protein_coding	122	14652	LRRC7	protein_coding	+	NA	0	rs10493463	1	70493703	C	T	1.72e-05	NA	GWASDB_Junwen	rs10493463
chr1	69568398	70151945	ENSG00000033122	LRRC7	+	protein_coding	122	14652	LRRC7	protein_coding	+	NA	0	rs10493467	1	70500691	G	A	7.46e-05	NA	GWASDB_Junwen	rs10493467
chr1	77282051	77559969	ENSG00000154027	AK5	+	protein_coding	70	6919	AK5	protein_coding	+	NA	0	rs12073962	1	77817304	G	C	0.00052	NA	GWASDB_Junwen	rs12073962
chr1	77282051	77559969	ENSG00000154027	AK5	+	protein_coding	70	6919	AK5	protein_coding	+	NA	0	rs1909204	1	77942001	C	G	5.856e-05	0.94705	Stah_additional	rs1909204
chr1	77282051	77559969	ENSG00000154027	AK5	+	protein_coding	70	6919	AK5	protein_coding	+	NA	0	rs12751064	1	78006124	T	C	7.9e-07	0.92904	Stah_additional	rs12751064
chr1	83865028	83999092	ENSG00000137941	TTLL7	-	protein_coding	177	10543	TTLL7	protein_coding	-	NA	58	rs12142944	1	84380880	C	T	0.000972	NA	GWASDB_Junwen	rs12142944
chr1	83865028	83999092	ENSG00000137941	TTLL7	-	protein_coding	177	10543	TTLL7	protein_coding	-	NA	58	rs10493743	1	84444412	T	C	0.000853	NA	GWASDB_Junwen	rs10493743
chr1	85318481	85578250	ENSG00000153904	DDAH1	-	protein_coding	33	4568	DDAH1	protein_coding	-	NA	113	rs677691	1	85974030	A	C	0.000485	NA	GWASDB_Junwen	rs677691
chr1	102876467	103108872	ENSG00000060718	COL11A1	-	protein_coding	459	9091	COL11A1	protein_coding	-	NA	0	rs17446095	1	103372775	C	A	3.09e-05	NA	GWASDB_Junwen	rs17446095
chr1	110519837	110631474	ENSG00000177301	KCNA2	-	protein_coding	52	17379	KCNA2	protein_coding	-	NA	0	rs1281173	1	111094802	C	T	0.000877	NA	GWASDB_Junwen	rs1281173
chr1	110519837	110631474	ENSG00000177301	KCNA2	-	protein_coding	52	17379	KCNA2	protein_coding	-	NA	0	rs903050	1	111098766	T	C	8.56e-05	NA	GWASDB_Junwen	rs903050
chr1	110519837	110631474	ENSG00000177301	KCNA2	-	protein_coding	52	17379	KCNA2	protein_coding	-	NA	0	rs12407862	1	111102214	C	T	0.000346	NA	GWASDB_Junwen	rs12407862
chr1	110519837	110631474	ENSG00000177301	KCNA2	-	protein_coding	52	17379	KCNA2	protein_coding	-	NA	0	rs6656346	1	111103688	G	A	0.000461	NA	GWASDB_Junwen	rs6656346
chr1	110519837	110631474	ENSG00000177301	KCNA2	-	protein_coding	52	17379	KCNA2	protein_coding	-	NA	0	rs1105101	1	111104913	C	G	0.00057	NA	GWASDB_Junwen	rs1105101
chr1	110519837	110631474	ENSG00000177301	KCNA2	-	protein_coding	52	17379	KCNA2	protein_coding	-	NA	0	rs6537671	1	111106530	T	C	0.000574	NA	GWASDB_Junwen	rs6537671
chr1	110519837	110631474	ENSG00000177301	KCNA2	-	protein_coding	52	17379	KCNA2	protein_coding	-	NA	0	rs7526907	1	111111368	A	G	0.00071	NA	GWASDB_Junwen	rs7526907
chr1	111770662	111989155	ENSG00000171385	KCND3	-	protein_coding	21	7863	KCND3	protein_coding	-	NA	0	rs535317	1	112320800	C	T	0.000571	NA	GWASDB_Junwen	rs535317
chr1	111770662	111989155	ENSG00000171385	KCND3	-	protein_coding	21	7863	KCND3	protein_coding	-	NA	0	rs7415980	1	112421677	C	T	0.000528	NA	GWASDB_Junwen	rs7415980
chr1	111770662	111989155	ENSG00000171385	KCND3	-	protein_coding	21	7863	KCND3	protein_coding	-	NA	0	rs528779	1	112424077	C	T	0.000419	NA	GWASDB_Junwen	rs528779
chr1	111770662	111989155	ENSG00000171385	KCND3	-	protein_coding	21	7863	KCND3	protein_coding	-	NA	0	rs11102353	1	112426519	T	G	0.000827	NA	GWASDB_Junwen	rs11102353
chr1	111770662	111989155	ENSG00000171385	KCND3	-	protein_coding	21	7863	KCND3	protein_coding	-	NA	0	rs612790	1	112426577	C	G	0.00037	NA	GWASDB_Junwen	rs612790
chr1	111770662	111989155	ENSG00000171385	KCND3	-	protein_coding	21	7863	KCND3	protein_coding	-	NA	0	rs2813862	1	112427918	C	G	0.00027	NA	GWASDB_Junwen	rs2813862
chr1	111770662	111989155	ENSG00000171385	KCND3	-	protein_coding	21	7863	KCND3	protein_coding	-	NA	0	rs1767283	1	112428953	T	C	0.000257	NA	GWASDB_Junwen	rs1767283
chr1	111770662	111989155	ENSG00000171385	KCND3	-	protein_coding	21	7863	KCND3	protein_coding	-	NA	0	rs605604	1	112433863	C	A	0.000296	NA	GWASDB_Junwen	rs605604
chr1	111770662	111989155	ENSG00000171385	KCND3	-	protein_coding	21	7863	KCND3	protein_coding	-	NA	0	rs2798334	1	112437344	T	C	0.000921	NA	GWASDB_Junwen	rs2798334
chr1	111770662	111989155	ENSG00000171385	KCND3	-	protein_coding	21	7863	KCND3	protein_coding	-	NA	0	rs2813865	1	112437956	A	G	0.000792	NA	GWASDB_Junwen	rs2813865
chr1	111770662	111989155	ENSG00000171385	KCND3	-	protein_coding	21	7863	KCND3	protein_coding	-	NA	0	rs2034124	1	112451681	A	G	0.00037	NA	GWASDB_Junwen	rs2034124
chr1	111770662	111989155	ENSG00000171385	KCND3	-	protein_coding	21	7863	KCND3	protein_coding	-	NA	0	rs4839182	1	112456538	A	G	0.000169	NA	GWASDB_Junwen	rs4839182
chr1	111770662	111989155	ENSG00000171385	KCND3	-	protein_coding	21	7863	KCND3	protein_coding	-	NA	0	rs4839183	1	112456882	A	G	0.000719	NA	GWASDB_Junwen	rs4839183
chr1	111770662	111989155	ENSG00000171385	KCND3	-	protein_coding	21	7863	KCND3	protein_coding	-	NA	0	rs2010749	1	112470581	T	C	0.000808	NA	GWASDB_Junwen	rs2010749
chr1	111770662	111989155	ENSG00000171385	KCND3	-	protein_coding	21	7863	KCND3	protein_coding	-	NA	0	rs1443927	1	112471029	C	G	0.000824	NA	GWASDB_Junwen	rs1443927
chr1	159171609	159202012	ENSG00000162706	CADM3	+	protein_coding	26	3847	CADM3	protein_coding	+	NA	0	rs16841832	1	159154312	G	A	9e-06	2	GWASCatalog	rs16841832
chr1	159998651	160070136	ENSG00000177807	KCNJ10	-	protein_coding	28	6575	PIGM	protein_coding	-	NA	0	rs2494208	1	159973615	A	G	5.162e-05	0.94705	Stah_additional	rs2494208
chr1	162069774	162368451	ENSG00000198929	NOS1AP	+	protein_coding	38	7771	NOS1AP	protein_coding	+	NA	0	rs4657155	1	162108265	C	A	3.38e-05	NA	GWASDB_Junwen	rs4657155
chr1	162069774	162368451	ENSG00000198929	NOS1AP	+	protein_coding	38	7771	NOS1AP	protein_coding	+	NA	0	rs6427667	1	162244026	G	C	0.000497	NA	GWASDB_Junwen	rs6427667
chr1	162069774	162368451	ENSG00000198929	NOS1AP	+	protein_coding	38	7771	NOS1AP	protein_coding	+	NA	0	rs7511679	1	162247404	C	T	0.000491	NA	GWASDB_Junwen	rs7511679
chr1	162069774	162368451	ENSG00000198929	NOS1AP	+	protein_coding	38	7771	NOS1AP	protein_coding	+	NA	0	rs7525777	1	162247439	T	C	0.000471	NA	GWASDB_Junwen	rs7525777
chr1	162069774	162368451	ENSG00000198929	NOS1AP	+	protein_coding	38	7771	NOS1AP	protein_coding	+	NA	0	rs7528328	1	162247779	T	C	0.000471	NA	GWASDB_Junwen	rs7528328
chr1	162069774	162368451	ENSG00000198929	NOS1AP	+	protein_coding	38	7771	NOS1AP	protein_coding	+	NA	0	rs7525955	1	162247832	A	G	0.000471	NA	GWASDB_Junwen	rs7525955
chr1	162069774	162368451	ENSG00000198929	NOS1AP	+	protein_coding	38	7771	NOS1AP	protein_coding	+	NA	0	rs11800645	1	162248078	T	G	0.000489	NA	GWASDB_Junwen	rs11800645
chr1	171841498	172418466	ENSG00000197959	DNM3	+	protein_coding	113	11329	DNM3	protein_coding	+	NA	0	rs10489284	1	172367062	A	G	0.000619	NA	GWASDB_Junwen	rs10489284
chr1	171841498	172418466	ENSG00000197959	DNM3	+	protein_coding	113	11329	DNM3	protein_coding	+	NA	0	rs4471302	1	172367137	T	C	0.000613	NA	GWASDB_Junwen	rs4471302
chr1	175315194	175743616	ENSG00000116147	TNR	-	protein_coding	51	12960	TNR	protein_coding	-	NA	154	rs875326	1	175289399	C	T	2.51e-05	NA	GWASDB_Junwen	rs875326
chr1	175315194	175743616	ENSG00000116147	TNR	-	protein_coding	51	12960	TNR	protein_coding	-	NA	154	rs7548041	1	175440469	C	T	6.12e-05	NA	GWASDB_Junwen	rs7548041
chr1	202590596	202710417	ENSG00000143858	SYT2	-	protein_coding	18	7774	SYT2	protein_coding	-	NA	0	rs2153441	1	202628576	T	C	7.68e-05	NA	GWASDB_Junwen	rs2153441
chr1	233614004	233671699	ENSG00000135750	KCNK1	+	protein_coding	22	3627	KCNK1	protein_coding	+	NA	0	rs10732966	1	233794839	T	C	0.000364	NA	GWASDB_Junwen	rs10732966
chr1	233614004	233671699	ENSG00000135750	KCNK1	+	protein_coding	22	3627	KCNK1	protein_coding	+	NA	0	rs544750	1	233799509	G	A	0.000207	NA	GWASDB_Junwen	rs544750
chr1	233614004	233671699	ENSG00000135750	KCNK1	+	protein_coding	22	3627	KCNK1	protein_coding	+	NA	0	rs630938	1	233800484	C	T	0.000328	NA	GWASDB_Junwen	rs630938
chr1	233614004	233671699	ENSG00000135750	KCNK1	+	protein_coding	22	3627	KCNK1	protein_coding	+	NA	0	rs701234	1	233803982	C	G	0.000369	NA	GWASDB_Junwen	rs701234
chr1	233904933	234324516	ENSG00000183780	SLC35F3	+	protein_coding	15	3195	SLC35F3	protein_coding	+	NA	0	rs4281379	1	234210250	C	G	0.000221	NA	GWASDB_Junwen	rs4281379
chr1	233904933	234324516	ENSG00000183780	SLC35F3	+	protein_coding	15	3195	SLC35F3	protein_coding	+	NA	0	rs9435557	1	234217852	A	G	0.000217	NA	GWASDB_Junwen	rs9435557
chr1	240775515	241356915	ENSG00000182901	RGS7	-	protein_coding	80	2575	RGS7	protein_coding	-	NA	315	rs2446621	1	241050218	T	C	0.000286	NA	GWASDB_Junwen	rs2446621
chr1	240775515	241356915	ENSG00000182901	RGS7	-	protein_coding	80	2575	RGS7	protein_coding	-	NA	315	rs138339060	1	241247028	A	G	5.3e-06	1.43879	Stah_additional	rs138339060
chr1	240775515	241356915	ENSG00000182901	RGS7	-	protein_coding	80	2575	RGS7	protein_coding	-	NA	315	rs2815859	1	241394043	C	G	0.000803	NA	GWASDB_Junwen	rs2815859
chr1	240775515	241356915	ENSG00000182901	RGS7	-	protein_coding	80	2575	RGS7	protein_coding	-	NA	315	rs2815858	1	241394361	C	T	0.00071	NA	GWASDB_Junwen	rs2815858
chr1	240775515	241356915	ENSG00000182901	RGS7	-	protein_coding	80	2575	RGS7	protein_coding	-	NA	315	rs2815856	1	241395193	A	G	0.000239	NA	GWASDB_Junwen	rs2815856
chr1	240775515	241356915	ENSG00000182901	RGS7	-	protein_coding	80	2575	RGS7	protein_coding	-	NA	315	rs2686230	1	241395328	G	A	0.000219	NA	GWASDB_Junwen	rs2686230
chr1	240775515	241356915	ENSG00000182901	RGS7	-	protein_coding	80	2575	RGS7	protein_coding	-	NA	315	rs2815854	1	241395811	T	G	0.000225	NA	GWASDB_Junwen	rs2815854
chr1	240775515	241356915	ENSG00000182901	RGS7	-	protein_coding	80	2575	RGS7	protein_coding	-	NA	315	rs9428500	1	241397089	T	C	0.000219	NA	GWASDB_Junwen	rs9428500
chr1	240775515	241356915	ENSG00000182901	RGS7	-	protein_coding	80	2575	RGS7	protein_coding	-	NA	315	rs1915886	1	241398598	A	G	0.000363	NA	GWASDB_Junwen	rs1915886
chr1	240775515	241356915	ENSG00000182901	RGS7	-	protein_coding	80	2575	RGS7	protein_coding	-	NA	315	rs1915888	1	241398712	C	T	0.000318	NA	GWASDB_Junwen	rs1915888
chr1	240775515	241356915	ENSG00000182901	RGS7	-	protein_coding	80	2575	RGS7	protein_coding	-	NA	315	rs4290050	1	241399513	G	A	0.000331	NA	GWASDB_Junwen	rs4290050
chr1	240775515	241356915	ENSG00000182901	RGS7	-	protein_coding	80	2575	RGS7	protein_coding	-	NA	315	rs4378194	1	241399532	T	C	0.000193	NA	GWASDB_Junwen	rs4378194
chr1	240775515	241356915	ENSG00000182901	RGS7	-	protein_coding	80	2575	RGS7	protein_coding	-	NA	315	rs9428866	1	241399554	T	C	0.000269	NA	GWASDB_Junwen	rs9428866
chr1	240775515	241356915	ENSG00000182901	RGS7	-	protein_coding	80	2575	RGS7	protein_coding	-	NA	315	rs2815842	1	241399761	A	G	0.000205	NA	GWASDB_Junwen	rs2815842
chr1	240775515	241356915	ENSG00000182901	RGS7	-	protein_coding	80	2575	RGS7	protein_coding	-	NA	315	rs2815841	1	241399845	G	A	0.000256	NA	GWASDB_Junwen	rs2815841
chr1	240775515	241356915	ENSG00000182901	RGS7	-	protein_coding	80	2575	RGS7	protein_coding	-	NA	315	rs2686240	1	241400004	C	T	0.000199	NA	GWASDB_Junwen	rs2686240
chr1	240775515	241356915	ENSG00000182901	RGS7	-	protein_coding	80	2575	RGS7	protein_coding	-	NA	315	rs4359023	1	241403497	G	A	0.00029	NA	GWASDB_Junwen	rs4359023
chr1	240775515	241356915	ENSG00000182901	RGS7	-	protein_coding	80	2575	RGS7	protein_coding	-	NA	315	rs10926441	1	241421106	G	C	0.000905	NA	GWASDB_Junwen	rs10926441
chr1	240775515	241356915	ENSG00000182901	RGS7	-	protein_coding	80	2575	RGS7	protein_coding	-	NA	315	rs10754721	1	241421370	G	A	0.000807	NA	GWASDB_Junwen	rs10754721
chr1	240775515	241356915	ENSG00000182901	RGS7	-	protein_coding	80	2575	RGS7	protein_coding	-	NA	315	rs10802938	1	241421610	A	G	0.000829	NA	GWASDB_Junwen	rs10802938
chr1	240775515	241356915	ENSG00000182901	RGS7	-	protein_coding	80	2575	RGS7	protein_coding	-	NA	315	rs10926443	1	241421911	A	G	0.000672	NA	GWASDB_Junwen	rs10926443
chr1	240775515	241356915	ENSG00000182901	RGS7	-	protein_coding	80	2575	RGS7	protein_coding	-	NA	315	rs10926444	1	241421976	A	T	0.000683	NA	GWASDB_Junwen	rs10926444
chr1	240775515	241356915	ENSG00000182901	RGS7	-	protein_coding	80	2575	RGS7	protein_coding	-	NA	315	rs10802939	1	241423655	G	A	0.000721	NA	GWASDB_Junwen	rs10802939
chr1	240775515	241356915	ENSG00000182901	RGS7	-	protein_coding	80	2575	RGS7	protein_coding	-	NA	315	rs10754722	1	241425762	A	G	0.000687	NA	GWASDB_Junwen	rs10754722
chr1	242082986	242524696	ENSG00000180287	PLD5	-	protein_coding	63	9545	PLD5	protein_coding	-	NA	0	rs984985	1	242269283	C	T	0.000904	NA	GWASDB_Junwen	rs984985
chr1	242082986	242524696	ENSG00000180287	PLD5	-	protein_coding	63	9545	PLD5	protein_coding	-	NA	0	rs10803016	1	242274908	G	T	0.000258	NA	GWASDB_Junwen	rs10803016
chr1	242082986	242524696	ENSG00000180287	PLD5	-	protein_coding	63	9545	PLD5	protein_coding	-	NA	0	rs6663013	1	242276117	A	G	0.00016	NA	GWASDB_Junwen	rs6663013
chr1	242082986	242524696	ENSG00000180287	PLD5	-	protein_coding	63	9545	PLD5	protein_coding	-	NA	0	rs2574669	1	242281003	A	C	0.000399	NA	GWASDB_Junwen	rs2574669
chr2	1789113	2331194	ENSG00000186487	MYT1L	-	protein_coding	126	13232	MYT1L	protein_coding	-	NA	154	rs10495483	2	2198752	G	C	0.00097	NA	GWASDB_Junwen	rs10495483
chr2	25042130	25159137	ENSG00000084710	EFR3B	+	protein_coding	103	10591	EFR3B	protein_coding	+	NA	0	rs4665765	2	25362515	T	C	4.141e-05	0.94667	Stah_additional	rs4665765
chr2	44316281	44361862	ENSG00000138078	PREPL	-	protein_coding	176	8153	PREPL	protein_coding	-	NA	0	rs8410	2	44546016	C	A,G,T	8.68e-05	NA	GWASDB_Junwen	rs8410
chr2	49918505	51225575	ENSG00000179915	NRXN1	-	protein_coding	402	24320	NRXN1	protein_coding	-	NA	0	rs10495987	2	50153280	A	C	5.66e-05	NA	GWASDB_Junwen	rs10495987
chr2	49918505	51225575	ENSG00000179915	NRXN1	-	protein_coding	402	24320	NRXN1	protein_coding	-	NA	0	rs1971730	2	50825131	T	C	6.369e-05	1.05971	Stah_additional	rs1971730
chr2	70607618	70768198	ENSG00000075340	ADD2	-	protein_coding	137	12673	ADD2	protein_coding	-	NA	27	rs11126291	2	70965799	T	G	0.000577	NA	GWASDB_Junwen	rs11126291
chr2	70607618	70768198	ENSG00000075340	ADD2	-	protein_coding	137	12673	ADD2	protein_coding	-	NA	27	rs3755352	2	70969783	A	T	0.000581	NA	GWASDB_Junwen	rs3755352
chr2	71182739	71227083	ENSG00000124374	PAIP2B	-	protein_coding	4	6279	PAIP2B	protein_coding	-	NA	0	rs3732238	2	71413984	A	G	0.000768	NA	GWASDB_Junwen	rs3732238
chr2	71182739	71227083	ENSG00000124374	PAIP2B	-	protein_coding	4	6279	PAIP2B	protein_coding	-	NA	0	rs3821248	2	71414007	A	G	0.000756	NA	GWASDB_Junwen	rs3821248
chr2	71182739	71227083	ENSG00000124374	PAIP2B	-	protein_coding	4	6279	PAIP2B	protein_coding	-	NA	0	rs3187463	2	71414645	A	G	0.000786	NA	GWASDB_Junwen	rs3187463
chr2	71182739	71227083	ENSG00000124374	PAIP2B	-	protein_coding	4	6279	PAIP2B	protein_coding	-	NA	0	rs17006730	2	71416054	G	A	0.000784	NA	GWASDB_Junwen	rs17006730
chr2	71182739	71227083	ENSG00000124374	PAIP2B	-	protein_coding	4	6279	PAIP2B	protein_coding	-	NA	0	rs741472	2	71436854	G	A	0.00078	NA	GWASDB_Junwen	rs741472
chr2	71182739	71227083	ENSG00000124374	PAIP2B	-	protein_coding	4	6279	PAIP2B	protein_coding	-	NA	0	rs6724890	2	71440847	C	T	0.000736	NA	GWASDB_Junwen	rs6724890
chr2	71182739	71227083	ENSG00000124374	PAIP2B	-	protein_coding	4	6279	PAIP2B	protein_coding	-	NA	0	rs763713	2	71448455	G	T	0.000211	NA	GWASDB_Junwen	rs763713
chr2	71182739	71227083	ENSG00000124374	PAIP2B	-	protein_coding	4	6279	PAIP2B	protein_coding	-	NA	0	rs2216372	2	71453160	G	T	0.000156	NA	GWASDB_Junwen	rs2216372
chr2	79185231	80648779	ENSG00000066032	CTNNA2	+	protein_coding	170	7535	CTNNA2	protein_coding	+	NA	0	rs13409348	2	79539988	G	C	3e-06	1.2	GWASCatalog	rs13409348
chr2	79185231	80648779	ENSG00000066032	CTNNA2	+	protein_coding	170	7535	CTNNA2	protein_coding	+	NA	0	rs6720989	2	80329535	G	A	0.000205	NA	GWASDB_Junwen	rs6720989
chr2	79185231	80648779	ENSG00000066032	CTNNA2	+	protein_coding	170	7535	CTNNA2	protein_coding	+	NA	0	rs7575007	2	80330233	G	C	0.000203	NA	GWASDB_Junwen	rs7575007
chr2	79185231	80648779	ENSG00000066032	CTNNA2	+	protein_coding	170	7535	CTNNA2	protein_coding	+	NA	0	rs10496237	2	80331812	C	T	0.000203	NA	GWASDB_Junwen	rs10496237
chr2	79185231	80648779	ENSG00000066032	CTNNA2	+	protein_coding	170	7535	CTNNA2	protein_coding	+	NA	0	rs1031442	2	80332151	T	C	0.000162	NA	GWASDB_Junwen	rs1031442
chr2	79185231	80648779	ENSG00000066032	CTNNA2	+	protein_coding	170	7535	CTNNA2	protein_coding	+	NA	0	rs1552308	2	80333464	G	A	0.000179	NA	GWASDB_Junwen	rs1552308
chr2	79185231	80648779	ENSG00000066032	CTNNA2	+	protein_coding	170	7535	CTNNA2	protein_coding	+	NA	0	rs7570587	2	80334824	C	T	9.83e-05	NA	GWASDB_Junwen	rs7570587
chr2	79185231	80648779	ENSG00000066032	CTNNA2	+	protein_coding	170	7535	CTNNA2	protein_coding	+	NA	0	rs1017633	2	80340091	C	A	8.99e-05	NA	GWASDB_Junwen	rs1017633
chr2	79185231	80648779	ENSG00000066032	CTNNA2	+	protein_coding	170	7535	CTNNA2	protein_coding	+	NA	0	rs1017632	2	80340234	G	A	9.27e-05	NA	GWASDB_Junwen	rs1017632
chr2	79185231	80648779	ENSG00000066032	CTNNA2	+	protein_coding	170	7535	CTNNA2	protein_coding	+	NA	0	rs1319228	2	80344073	G	A	5.28e-05	NA	GWASDB_Junwen	rs1319228
chr2	79185231	80648779	ENSG00000066032	CTNNA2	+	protein_coding	170	7535	CTNNA2	protein_coding	+	NA	0	rs2902111	2	80346212	C	T	6.62e-05	NA	GWASDB_Junwen	rs2902111
chr2	79185231	80648779	ENSG00000066032	CTNNA2	+	protein_coding	170	7535	CTNNA2	protein_coding	+	NA	0	rs13409724	2	80752502	T	C	0.000797	NA	GWASDB_Junwen	rs13409724
chr2	98793846	98936259	ENSG00000196872	KIAA1211L	-	protein_coding	39	4705	KIAA1211L	protein_coding	-	NA	0	rs1356424	2	99425838	C	T	0.000391	NA	GWASDB_Junwen	rs1356424
chr2	98793846	98936259	ENSG00000196872	KIAA1211L	-	protein_coding	39	4705	KIAA1211L	protein_coding	-	NA	0	rs1568213	2	99432063	T	A	0.000258	NA	GWASDB_Junwen	rs1568213
chr2	98793846	98936259	ENSG00000196872	KIAA1211L	-	protein_coding	39	4705	KIAA1211L	protein_coding	-	NA	0	rs6733011	2	99465502	A	G	3e-06	1.17	GWASCatalog	rs6733011
chr2	98793846	98936259	ENSG00000196872	KIAA1211L	-	protein_coding	39	4705	KIAA1211L	protein_coding	-	NA	0	rs4851164	2	99480327	C	T	0.000689	NA	GWASDB_Junwen	rs4851164
chr2	98793846	98936259	ENSG00000196872	KIAA1211L	-	protein_coding	39	4705	KIAA1211L	protein_coding	-	NA	0	rs4851165	2	99485421	C	T	0.000409	NA	GWASDB_Junwen	rs4851165
chr2	98793846	98936259	ENSG00000196872	KIAA1211L	-	protein_coding	39	4705	KIAA1211L	protein_coding	-	NA	0	rs17022034	2	99486848	A	T	0.000695	NA	GWASDB_Junwen	rs17022034
chr2	98793846	98936259	ENSG00000196872	KIAA1211L	-	protein_coding	39	4705	KIAA1211L	protein_coding	-	NA	0	rs4851166	2	99493735	C	T	0.000702	NA	GWASDB_Junwen	rs4851166
chr2	98793846	98936259	ENSG00000196872	KIAA1211L	-	protein_coding	39	4705	KIAA1211L	protein_coding	-	NA	0	rs17022036	2	99496928	G	T	0.000712	NA	GWASDB_Junwen	rs17022036
chr2	98793846	98936259	ENSG00000196872	KIAA1211L	-	protein_coding	39	4705	KIAA1211L	protein_coding	-	NA	0	rs1574516	2	99501318	C	T	0.000723	NA	GWASDB_Junwen	rs1574516
chr2	114442299	115845752	ENSG00000175497	DPP10	+	protein_coding	159	10005	DPP10	protein_coding	+	NA	0	rs17043899	2	115757709	G	T	0.000611	NA	GWASDB_Junwen	rs17043899
chr2	114442299	115845752	ENSG00000175497	DPP10	+	protein_coding	159	10005	DPP10	protein_coding	+	NA	0	rs13022199	2	116154002	G	A	0.000894	NA	GWASDB_Junwen	rs13022199
chr2	114442299	115845752	ENSG00000175497	DPP10	+	protein_coding	159	10005	DPP10	protein_coding	+	NA	0	rs1717040	2	116168800	T	C	0.000137	NA	GWASDB_Junwen	rs1717040
chr2	114442299	115845752	ENSG00000175497	DPP10	+	protein_coding	159	10005	DPP10	protein_coding	+	NA	0	rs1402446	2	116169391	A	G	0.000136	NA	GWASDB_Junwen	rs1402446
chr2	114442299	115845752	ENSG00000175497	DPP10	+	protein_coding	159	10005	DPP10	protein_coding	+	NA	0	rs843393	2	116173796	G	A	0.000117	NA	GWASDB_Junwen	rs843393
chr2	114442299	115845752	ENSG00000175497	DPP10	+	protein_coding	159	10005	DPP10	protein_coding	+	NA	0	rs843390	2	116175152	G	C	0.000116	NA	GWASDB_Junwen	rs843390
chr2	114442299	115845752	ENSG00000175497	DPP10	+	protein_coding	159	10005	DPP10	protein_coding	+	NA	0	rs843385	2	116177579	T	C	0.00012	NA	GWASDB_Junwen	rs843385
chr2	114442299	115845752	ENSG00000175497	DPP10	+	protein_coding	159	10005	DPP10	protein_coding	+	NA	0	rs843394	2	116188083	T	G	0.000134	NA	GWASDB_Junwen	rs843394
chr2	114442299	115845752	ENSG00000175497	DPP10	+	protein_coding	159	10005	DPP10	protein_coding	+	NA	0	rs7581748	2	116188604	A	T	0.000206	NA	GWASDB_Junwen	rs7581748
chr2	114442299	115845752	ENSG00000175497	DPP10	+	protein_coding	159	10005	DPP10	protein_coding	+	NA	0	rs1717054	2	116189549	C	T	0.000137	NA	GWASDB_Junwen	rs1717054
chr2	114442299	115845752	ENSG00000175497	DPP10	+	protein_coding	159	10005	DPP10	protein_coding	+	NA	0	rs1712005	2	116189892	G	A	0.000138	NA	GWASDB_Junwen	rs1712005
chr2	114442299	115845752	ENSG00000175497	DPP10	+	protein_coding	159	10005	DPP10	protein_coding	+	NA	0	rs1375144	2	116241186	G	A	2e-06		GWASCatalog	rs1375144
chr2	114442299	115845752	ENSG00000175497	DPP10	+	protein_coding	159	10005	DPP10	protein_coding	+	NA	0	rs10496495	2	116243444	T	C	0.000242	NA	GWASDB_Junwen	rs10496495
chr2	114442299	115845752	ENSG00000175497	DPP10	+	protein_coding	159	10005	DPP10	protein_coding	+	NA	0	rs17362720	2	116254100	G	A	0.00062	NA	GWASDB_Junwen	rs17362720
chr2	114442299	115845752	ENSG00000175497	DPP10	+	protein_coding	159	10005	DPP10	protein_coding	+	NA	0	rs6712054	2	116257658	C	T	0.000622	NA	GWASDB_Junwen	rs6712054
chr2	114442299	115845752	ENSG00000175497	DPP10	+	protein_coding	159	10005	DPP10	protein_coding	+	NA	0	rs17454262	2	116366107	T	C	0.000285	NA	GWASDB_Junwen	rs17454262
chr2	140231423	142131701	ENSG00000168702	LRP1B	-	protein_coding	131	17040	LRP1B	protein_coding	-	NA	0	rs6725365	2	141592580	T	C	0.000956	NA	GWASDB_Junwen	rs6725365
chr2	140231423	142131701	ENSG00000168702	LRP1B	-	protein_coding	131	17040	LRP1B	protein_coding	-	NA	0	rs1474406	2	141800073	C	T	0.000738	NA	GWASDB_Junwen	rs1474406
chr2	140231423	142131701	ENSG00000168702	LRP1B	-	protein_coding	131	17040	LRP1B	protein_coding	-	NA	0	rs3856355	2	141843386	G	C	0.00065	NA	GWASDB_Junwen	rs3856355
chr2	140231423	142131701	ENSG00000168702	LRP1B	-	protein_coding	131	17040	LRP1B	protein_coding	-	NA	0	rs4954702	2	142172366	G	A	0.000452	NA	GWASDB_Junwen	rs4954702
chr2	140231423	142131701	ENSG00000168702	LRP1B	-	protein_coding	131	17040	LRP1B	protein_coding	-	NA	0	rs4352181	2	142195346	G	A	0.000819	NA	GWASDB_Junwen	rs4352181
chr2	140231423	142131701	ENSG00000168702	LRP1B	-	protein_coding	131	17040	LRP1B	protein_coding	-	NA	0	rs16846925	2	142467266	C	T	6.55e-05	NA	GWASDB_Junwen	rs16846925
chr2	140231423	142131701	ENSG00000168702	LRP1B	-	protein_coding	131	17040	LRP1B	protein_coding	-	NA	0	rs16846962	2	142475665	C	T	0.000447	NA	GWASDB_Junwen	rs16846962
chr2	140231423	142131701	ENSG00000168702	LRP1B	-	protein_coding	131	17040	LRP1B	protein_coding	-	NA	0	rs1347659	2	142478064	A	G	0.000971	NA	GWASDB_Junwen	rs1347659
chr2	140231423	142131701	ENSG00000168702	LRP1B	-	protein_coding	131	17040	LRP1B	protein_coding	-	NA	0	rs1191974	2	142768518	C	T	0.000851	NA	GWASDB_Junwen	rs1191974
chr2	148875250	149026759	ENSG00000168280	KIF5C	+	protein_coding	63	9215	KIF5C	protein_coding	+	NA	0	rs6435387	2	149865250	A	G	8e-06	1.13	GWASDB_Junwen	rs6435387
chr2	154698299	154855028	ENSG00000162989	KCNJ3	+	protein_coding	8	5067	KCNJ3	protein_coding	+	NA	0	rs2937600	2	155702768	A	G	0.000404	NA	GWASDB_Junwen	rs2937600
chr2	154698299	154855028	ENSG00000162989	KCNJ3	+	protein_coding	8	5067	KCNJ3	protein_coding	+	NA	0	rs1900132	2	155703068	A	G	0.000405	NA	GWASDB_Junwen	rs1900132
chr2	158456964	158680836	ENSG00000144283	PKP4	+	protein_coding	170	9525	PKP4	protein_coding	+	NA	0	rs16842973	2	159370243	G	A	0.000263	NA	GWASDB_Junwen	rs16842973
chr2	158456964	158680836	ENSG00000144283	PKP4	+	protein_coding	170	9525	PKP4	protein_coding	+	NA	0	rs16843004	2	159387110	A	G	0.000279	NA	GWASDB_Junwen	rs16843004
chr2	158456964	158680836	ENSG00000144283	PKP4	+	protein_coding	170	9525	PKP4	protein_coding	+	NA	0	rs7607370	2	159469727	C	T	0.000103	NA	GWASDB_Junwen	rs7607370
chr2	158456964	158680836	ENSG00000144283	PKP4	+	protein_coding	170	9525	PKP4	protein_coding	+	NA	0	rs3771651	2	159483540	T	G	0.000173	NA	GWASDB_Junwen	rs3771651
chr2	158456964	158680836	ENSG00000144283	PKP4	+	protein_coding	170	9525	PKP4	protein_coding	+	NA	0	rs11893227	2	159483770	T	G	0.000421	NA	GWASDB_Junwen	rs11893227
chr2	158456964	158680836	ENSG00000144283	PKP4	+	protein_coding	170	9525	PKP4	protein_coding	+	NA	0	rs16843194	2	159532354	A	G	0.000567	NA	GWASDB_Junwen	rs16843194
chr2	161424332	161985275	ENSG00000144290	SLC4A10	+	protein_coding	199	7550	SLC4A10	protein_coding	+	NA	0	rs12468729	2	162333430	A	G	6.226e-06	0.92608	Stah_additional	rs12468729
chr2	161424332	161985275	ENSG00000144290	SLC4A10	+	protein_coding	199	7550	SLC4A10	protein_coding	+	NA	0	rs56037433	2	162575985	G	T	9e-07		GWASCatalog	rs56037433
chr2	161424332	161985275	ENSG00000144290	SLC4A10	+	protein_coding	199	7550	SLC4A10	protein_coding	+	NA	0	rs62187693	2	162674249	T	C	2.794e-05	1.17963	Stah_additional	rs62187693
chr2	165194993	165392310	ENSG00000136531	SCN2A	+	protein_coding	387	23695	SCN2A	protein_coding	+	NA	0	rs17183814	2	166152389	G	A	2.0E10-9	0.88	Stah_Top30	rs17183814
chr2	186693971	186765965	ENSG00000144369	FAM171B	+	protein_coding	14	5826	FAM171B	protein_coding	+	NA	0	rs17750683	2	187620297	A	T	0.000153	NA	GWASDB_Junwen	rs17750683
chr2	186693971	186765965	ENSG00000144369	FAM171B	+	protein_coding	14	5826	FAM171B	protein_coding	+	NA	0	rs13026081	2	187626338	C	T	0.000453	NA	GWASDB_Junwen	rs13026081
chr2	191949043	192194916	ENSG00000144339	TMEFF2	-	protein_coding	27	6632	TMEFF2	protein_coding	-	NA	793	rs16834204	2	192966789	C	G	0.000107	NA	GWASDB_Junwen	rs16834204
chr2	191949043	192194916	ENSG00000144339	TMEFF2	-	protein_coding	27	6632	TMEFF2	protein_coding	-	NA	793	rs7557901	2	192972529	A	C	0.000373	NA	GWASDB_Junwen	rs7557901
chr2	191949043	192194916	ENSG00000144339	TMEFF2	-	protein_coding	27	6632	TMEFF2	protein_coding	-	NA	793	rs7597998	2	193032355	T	C	2.934e-05	1.05971	Stah_additional	rs7597998
chr2	209771993	209999300	ENSG00000144406	UNC80	+	protein_coding	207	19258	UNC80	protein_coding	+	NA	0	rs9288414	2	210704200	C	A	0.00026	NA	GWASDB_Junwen	rs9288414
chr2	209771993	209999300	ENSG00000144406	UNC80	+	protein_coding	207	19258	UNC80	protein_coding	+	NA	0	rs10178425	2	210704893	G	T	0.000264	NA	GWASDB_Junwen	rs10178425
chr2	209771993	209999300	ENSG00000144406	UNC80	+	protein_coding	207	19258	UNC80	protein_coding	+	NA	0	rs10178431	2	210704907	G	T	6.24e-05	NA	GWASDB_Junwen	rs10178431
chr2	209771993	209999300	ENSG00000144406	UNC80	+	protein_coding	207	19258	UNC80	protein_coding	+	NA	0	rs10178675	2	210705348	C	G	0.000281	NA	GWASDB_Junwen	rs10178675
chr2	209771993	209999300	ENSG00000144406	UNC80	+	protein_coding	207	19258	UNC80	protein_coding	+	NA	0	rs10490024	2	210707361	G	A	0.00028	NA	GWASDB_Junwen	rs10490024
chr2	209771993	209999300	ENSG00000144406	UNC80	+	protein_coding	207	19258	UNC80	protein_coding	+	NA	0	rs10188289	2	210707767	G	A	0.000278	NA	GWASDB_Junwen	rs10188289
chr2	209771993	209999300	ENSG00000144406	UNC80	+	protein_coding	207	19258	UNC80	protein_coding	+	NA	0	rs16843780	2	210709033	G	C	0.000277	NA	GWASDB_Junwen	rs16843780
chr2	209771993	209999300	ENSG00000144406	UNC80	+	protein_coding	207	19258	UNC80	protein_coding	+	NA	0	rs12386218	2	210709793	C	G	0.000265	NA	GWASDB_Junwen	rs12386218
chr2	209771993	209999300	ENSG00000144406	UNC80	+	protein_coding	207	19258	UNC80	protein_coding	+	NA	0	rs13028068	2	210710406	T	G	0.000261	NA	GWASDB_Junwen	rs13028068
chr2	209771993	209999300	ENSG00000144406	UNC80	+	protein_coding	207	19258	UNC80	protein_coding	+	NA	0	rs6752217	2	210711426	G	T	0.000249	NA	GWASDB_Junwen	rs6752217
chr2	209771993	209999300	ENSG00000144406	UNC80	+	protein_coding	207	19258	UNC80	protein_coding	+	NA	0	rs10194322	2	210715174	G	A	5.4e-05	NA	GWASDB_Junwen	rs10194322
chr2	209771993	209999300	ENSG00000144406	UNC80	+	protein_coding	207	19258	UNC80	protein_coding	+	NA	0	rs10194333	2	210715307	C	A	5.43e-05	NA	GWASDB_Junwen	rs10194333
chr2	209771993	209999300	ENSG00000144406	UNC80	+	protein_coding	207	19258	UNC80	protein_coding	+	NA	0	rs13013030	2	210716930	C	G	5.58e-05	NA	GWASDB_Junwen	rs13013030
chr2	209771993	209999300	ENSG00000144406	UNC80	+	protein_coding	207	19258	UNC80	protein_coding	+	NA	0	rs7584039	2	210717526	T	C	5.6e-05	NA	GWASDB_Junwen	rs7584039
chr2	209771993	209999300	ENSG00000144406	UNC80	+	protein_coding	207	19258	UNC80	protein_coding	+	NA	0	rs2191909	2	210718772	C	G	5.64e-05	NA	GWASDB_Junwen	rs2191909
chr2	209771993	209999300	ENSG00000144406	UNC80	+	protein_coding	207	19258	UNC80	protein_coding	+	NA	0	rs2159747	2	210718897	T	C	5.75e-05	NA	GWASDB_Junwen	rs2159747
chr2	209771993	209999300	ENSG00000144406	UNC80	+	protein_coding	207	19258	UNC80	protein_coding	+	NA	0	rs7579121	2	210721446	T	C	5.87e-05	NA	GWASDB_Junwen	rs7579121
chr2	209771993	209999300	ENSG00000144406	UNC80	+	protein_coding	207	19258	UNC80	protein_coding	+	NA	0	rs13010864	2	210722025	A	G	4.24e-05	NA	GWASDB_Junwen	rs13010864
chr2	209771993	209999300	ENSG00000144406	UNC80	+	protein_coding	207	19258	UNC80	protein_coding	+	NA	0	rs9631001	2	210725694	C	T	6.13e-05	NA	GWASDB_Junwen	rs9631001
chr2	209771993	209999300	ENSG00000144406	UNC80	+	protein_coding	207	19258	UNC80	protein_coding	+	NA	0	rs9973787	2	210728999	A	G	6.3e-05	NA	GWASDB_Junwen	rs9973787
chr2	209771993	209999300	ENSG00000144406	UNC80	+	protein_coding	207	19258	UNC80	protein_coding	+	NA	0	rs7595063	2	210729517	C	A,G	6.45e-05	NA	GWASDB_Junwen	rs7595063
chr2	209771993	209999300	ENSG00000144406	UNC80	+	protein_coding	207	19258	UNC80	protein_coding	+	NA	0	rs7598071	2	210729711	G	C	6.51e-05	NA	GWASDB_Junwen	rs7598071
chr2	209771993	209999300	ENSG00000144406	UNC80	+	protein_coding	207	19258	UNC80	protein_coding	+	NA	0	rs9973848	2	210730560	A	G	6.58e-05	NA	GWASDB_Junwen	rs9973848
chr2	209771993	209999300	ENSG00000144406	UNC80	+	protein_coding	207	19258	UNC80	protein_coding	+	NA	0	rs9973317	2	210731012	C	T	6.63e-05	NA	GWASDB_Junwen	rs9973317
chr2	209771993	209999300	ENSG00000144406	UNC80	+	protein_coding	207	19258	UNC80	protein_coding	+	NA	0	rs13414802	2	210732686	A	G	0.000141	NA	GWASDB_Junwen	rs13414802
chr2	209771993	209999300	ENSG00000144406	UNC80	+	protein_coding	207	19258	UNC80	protein_coding	+	NA	0	rs10490025	2	210733400	A	T	0.000127	NA	GWASDB_Junwen	rs10490025
chr2	209771993	209999300	ENSG00000144406	UNC80	+	protein_coding	207	19258	UNC80	protein_coding	+	NA	0	rs10490026	2	210733445	G	A	0.000127	NA	GWASDB_Junwen	rs10490026
chr2	209771993	209999300	ENSG00000144406	UNC80	+	protein_coding	207	19258	UNC80	protein_coding	+	NA	0	rs7593426	2	210733835	G	A	5.4e-05	NA	GWASDB_Junwen	rs7593426
chr2	209771993	209999300	ENSG00000144406	UNC80	+	protein_coding	207	19258	UNC80	protein_coding	+	NA	0	rs7566741	2	210733952	A	G	5.67e-05	NA	GWASDB_Junwen	rs7566741
chr2	209771993	209999300	ENSG00000144406	UNC80	+	protein_coding	207	19258	UNC80	protein_coding	+	NA	0	rs10490027	2	210734462	T	A	5.8e-05	NA	GWASDB_Junwen	rs10490027
chr2	209771993	209999300	ENSG00000144406	UNC80	+	protein_coding	207	19258	UNC80	protein_coding	+	NA	0	rs12328328	2	210734843	C	T	6.29e-05	NA	GWASDB_Junwen	rs12328328
chr2	209771993	209999300	ENSG00000144406	UNC80	+	protein_coding	207	19258	UNC80	protein_coding	+	NA	0	rs12329111	2	210734855	A	C	6.34e-05	NA	GWASDB_Junwen	rs12329111
chr2	209771993	209999300	ENSG00000144406	UNC80	+	protein_coding	207	19258	UNC80	protein_coding	+	NA	0	rs12328346	2	210735086	G	A	6.4e-05	NA	GWASDB_Junwen	rs12328346
chr2	209771993	209999300	ENSG00000144406	UNC80	+	protein_coding	207	19258	UNC80	protein_coding	+	NA	0	rs10490028	2	210735160	C	T	6.55e-05	NA	GWASDB_Junwen	rs10490028
chr2	209771993	209999300	ENSG00000144406	UNC80	+	protein_coding	207	19258	UNC80	protein_coding	+	NA	0	rs12328869	2	210736168	T	A	6.61e-05	NA	GWASDB_Junwen	rs12328869
chr2	209771993	209999300	ENSG00000144406	UNC80	+	protein_coding	207	19258	UNC80	protein_coding	+	NA	0	rs12328884	2	210736388	T	C	6.62e-05	NA	GWASDB_Junwen	rs12328884
chr2	209771993	209999300	ENSG00000144406	UNC80	+	protein_coding	207	19258	UNC80	protein_coding	+	NA	0	rs12329303	2	210736612	A	G	6.64e-05	NA	GWASDB_Junwen	rs12329303
chr2	209771993	209999300	ENSG00000144406	UNC80	+	protein_coding	207	19258	UNC80	protein_coding	+	NA	0	rs7581628	2	210737831	A	G	6.72e-05	NA	GWASDB_Junwen	rs7581628
chr2	209771993	209999300	ENSG00000144406	UNC80	+	protein_coding	207	19258	UNC80	protein_coding	+	NA	0	rs7581974	2	210738089	A	G	6.78e-05	NA	GWASDB_Junwen	rs7581974
chr2	209771993	209999300	ENSG00000144406	UNC80	+	protein_coding	207	19258	UNC80	protein_coding	+	NA	0	rs17748674	2	210738851	T	C	6.84e-05	NA	GWASDB_Junwen	rs17748674
chr2	209771993	209999300	ENSG00000144406	UNC80	+	protein_coding	207	19258	UNC80	protein_coding	+	NA	0	rs17748692	2	210738874	T	C	6.93e-05	NA	GWASDB_Junwen	rs17748692
chr2	209771993	209999300	ENSG00000144406	UNC80	+	protein_coding	207	19258	UNC80	protein_coding	+	NA	0	rs1558474	2	210739353	C	T	7e-05	NA	GWASDB_Junwen	rs1558474
chr2	209771993	209999300	ENSG00000144406	UNC80	+	protein_coding	207	19258	UNC80	protein_coding	+	NA	0	rs16843893	2	210741592	C	T	7.09e-05	NA	GWASDB_Junwen	rs16843893
chr2	209771993	209999300	ENSG00000144406	UNC80	+	protein_coding	207	19258	UNC80	protein_coding	+	NA	0	rs11682914	2	210742033	G	A	7.12e-05	NA	GWASDB_Junwen	rs11682914
chr2	209771993	209999300	ENSG00000144406	UNC80	+	protein_coding	207	19258	UNC80	protein_coding	+	NA	0	rs2109970	2	210742253	A	G	7.17e-05	NA	GWASDB_Junwen	rs2109970
chr2	209771993	209999300	ENSG00000144406	UNC80	+	protein_coding	207	19258	UNC80	protein_coding	+	NA	0	rs17748818	2	210745855	C	T	7.35e-05	NA	GWASDB_Junwen	rs17748818
chr2	209771993	209999300	ENSG00000144406	UNC80	+	protein_coding	207	19258	UNC80	protein_coding	+	NA	0	rs11688226	2	210770527	C	T	8.68e-05	NA	GWASDB_Junwen	rs11688226
chr2	209771993	209999300	ENSG00000144406	UNC80	+	protein_coding	207	19258	UNC80	protein_coding	+	NA	0	rs11694132	2	210772283	A	G	9.15e-05	NA	GWASDB_Junwen	rs11694132
chr2	209771993	209999300	ENSG00000144406	UNC80	+	protein_coding	207	19258	UNC80	protein_coding	+	NA	0	rs6739769	2	210773300	C	T	9.23e-05	NA	GWASDB_Junwen	rs6739769
chr2	209771993	209999300	ENSG00000144406	UNC80	+	protein_coding	207	19258	UNC80	protein_coding	+	NA	0	rs10200921	2	210799863	G	A	0.000529	NA	GWASDB_Junwen	rs10200921
chr2	227979950	228181645	ENSG00000153820	SPHKAP	-	protein_coding	27	7009	SPHKAP	protein_coding	-	NA	0	chr2_228889076_I	2	228889076	I	D	5.478e-05	1.06695	Stah_additional	rs201897730
chr2	232878686	233013272	ENSG00000066248	NGEF	-	protein_coding	56	4678	NGEF	protein_coding	-	NA	0	rs2592118	2	233792425	T	C	1.092e-05	1.06205	Stah_additional	rs2592118
chr2	235494089	236126554	ENSG00000157985	AGAP1	+	protein_coding	149	13910	AGAP1	protein_coding	+	NA	0	rs2316431	2	236407716	T	C	0.000777	NA	GWASDB_Junwen	rs2316431
chr2	235494089	236126554	ENSG00000157985	AGAP1	+	protein_coding	149	13910	AGAP1	protein_coding	+	NA	0	rs7599284	2	236410952	G	A	0.000828	NA	GWASDB_Junwen	rs7599284
chr2	235494089	236126554	ENSG00000157985	AGAP1	+	protein_coding	149	13910	AGAP1	protein_coding	+	NA	0	rs1865951	2	236415339	G	A	0.000827	NA	GWASDB_Junwen	rs1865951
chr2	240713764	240820220	ENSG00000130294	KIF1A	-	protein_coding	199	12357	KIF1A	protein_coding	-	NA	88	rs2288751	2	241713429	T	C	0.000893	NA	GWASDB_Junwen	rs2288751
chr3	8980591	9363053	ENSG00000196220	SRGAP3	-	protein_coding	124	18924	THUMPD3	protein_coding	+	NA	0	rs17050220	3	9350167	C	A	0.000885	NA	GWASDB_Junwen	rs17050220
chr3	8980591	9363053	ENSG00000196220	SRGAP3	-	protein_coding	124	18924	THUMPD3	protein_coding	+	NA	0	rs17802092	3	9359037	G	T	0.000938	NA	GWASDB_Junwen	rs17802092
chr3	9498361	9553802	ENSG00000156959	LHFPL4	-	protein_coding	8	5329	LHFPL4	protein_coding	-	NA	0	rs2648397	3	9587361	T	C	8.936e-05	1.26314	Stah_additional	rs2648397
chr3	10324023	10708007	ENSG00000157087	ATP2B2	-	protein_coding	270	10331	ATP2B2	protein_coding	-	NA	0	rs11928209	3	10511602	T	C	9.309e-05	0.94554	Stah_additional	rs11928209
chr3	10324023	10708007	ENSG00000157087	ATP2B2	-	protein_coding	270	10331	ATP2B2	protein_coding	-	NA	0	rs735931	3	10525096	A	G	1.298e-06	1.06919	Stah_additional	rs735931
chr3	12004402	12191400	ENSG00000157152	SYN2	+	protein_coding	51	5683	SYN2	protein_coding	+	NA	0	rs4488811	3	12182028	C	T	1.7e-05	NA	GWASDB_Junwen	rs4488811
chr3	49554489	49671545	ENSG00000164061	BSN	+	protein_coding	14	16225	BSN	protein_coding	+	NA	0	rs9827708	3	49649989	C	G	0.000466	NA	GWASDB_Junwen	rs9827708
chr3	49554489	49671545	ENSG00000164061	BSN	+	protein_coding	14	16225	BSN	protein_coding	+	NA	0	rs9858542	3	49701983	G	A	0.000134	NA	GWASDB_Junwen	rs9858542
chr3	50675241	51384198	ENSG00000088538	DOCK3	+	protein_coding	53	8755	DOCK3	protein_coding	+	NA	0	rs10510754	3	50861611	A	G	0.000705	NA	GWASDB_Junwen	rs10510754
chr3	54122547	55074473	ENSG00000157445	CACNA2D3	+	protein_coding	284	4670	CACNA2D3	protein_coding	+	NA	0	rs6803199	3	54450193	T	C	0.000204	NA	GWASDB_Junwen	rs6803199
chr3	54122547	55074473	ENSG00000157445	CACNA2D3	+	protein_coding	284	4670	CACNA2D3	protein_coding	+	NA	0	rs13064588	3	54632547	T	A	4e-06	1.2367	GWASCatalog	rs13064588
chr3	54122547	55074473	ENSG00000157445	CACNA2D3	+	protein_coding	284	4670	CACNA2D3	protein_coding	+	NA	0	rs517729	3	54708376	G	A	0.000577	NA	GWASDB_Junwen	rs517729
chr3	54122547	55074473	ENSG00000157445	CACNA2D3	+	protein_coding	284	4670	CACNA2D3	protein_coding	+	NA	0	rs515920	3	54718721	T	C	0.000718	NA	GWASDB_Junwen	rs515920
chr3	54122547	55074473	ENSG00000157445	CACNA2D3	+	protein_coding	284	4670	CACNA2D3	protein_coding	+	NA	0	rs652424	3	54745555	C	T	0.000774	NA	GWASDB_Junwen	rs652424
chr3	54122547	55074473	ENSG00000157445	CACNA2D3	+	protein_coding	284	4670	CACNA2D3	protein_coding	+	NA	0	rs589281	3	54747244	C	T	0.000775	NA	GWASDB_Junwen	rs589281
chr3	54122547	55074473	ENSG00000157445	CACNA2D3	+	protein_coding	284	4670	CACNA2D3	protein_coding	+	NA	0	rs604132	3	54748234	T	A	0.000458	NA	GWASDB_Junwen	rs604132
chr3	54122547	55074473	ENSG00000157445	CACNA2D3	+	protein_coding	284	4670	CACNA2D3	protein_coding	+	NA	0	rs17054685	3	55039611	G	C	0.000898	NA	GWASDB_Junwen	rs17054685
chr3	55508308	56468363	ENSG00000187672	ERC2	-	protein_coding	94	7933	ERC2	protein_coding	-	NA	0	rs1795648	3	55571760	G	T	6e-06		GWASCatalog	rs1795648
chr3	55508308	56468363	ENSG00000187672	ERC2	-	protein_coding	94	7933	ERC2	protein_coding	-	NA	0	rs11720559	3	55586557	T	C	0.000438	NA	GWASDB_Junwen	rs11720559
chr3	55508308	56468363	ENSG00000187672	ERC2	-	protein_coding	94	7933	ERC2	protein_coding	-	NA	0	rs9851360	3	56434975	C	T	0.000868	NA	GWASDB_Junwen	rs9851360
chr3	55508308	56468363	ENSG00000187672	ERC2	-	protein_coding	94	7933	ERC2	protein_coding	-	NA	0	rs1491158	3	56436161	G	A	0.000821	NA	GWASDB_Junwen	rs1491158
chr3	55508308	56468363	ENSG00000187672	ERC2	-	protein_coding	94	7933	ERC2	protein_coding	-	NA	0	rs6763636	3	56440429	T	G	0.000871	NA	GWASDB_Junwen	rs6763636
chr3	55508308	56468363	ENSG00000187672	ERC2	-	protein_coding	94	7933	ERC2	protein_coding	-	NA	0	rs9817231	3	56440977	A	T	0.000867	NA	GWASDB_Junwen	rs9817231
chr3	55508308	56468363	ENSG00000187672	ERC2	-	protein_coding	94	7933	ERC2	protein_coding	-	NA	0	rs11130520	3	56441119	T	G	0.000865	NA	GWASDB_Junwen	rs11130520
chr3	62398346	62875389	ENSG00000163618	CADPS	-	protein_coding	193	14638	CADPS	protein_coding	-	NA	0	rs9844504	3	62421793	C	T	0.000533	NA	GWASDB_Junwen	rs9844504
chr3	62398346	62875389	ENSG00000163618	CADPS	-	protein_coding	193	14638	CADPS	protein_coding	-	NA	0	rs1997366	3	62439586	T	C	0.000879	NA	GWASDB_Junwen	rs1997366
chr3	62398346	62875389	ENSG00000163618	CADPS	-	protein_coding	193	14638	CADPS	protein_coding	-	NA	0	rs833661	3	62553061	C	G	0.000266	NA	GWASDB_Junwen	rs833661
chr3	62398346	62875389	ENSG00000163618	CADPS	-	protein_coding	193	14638	CADPS	protein_coding	-	NA	0	rs1993149	3	62572944	T	C	2.007e-05	1.06759	Stah_additional	rs1993149
chr3	63228315	63616921	ENSG00000163630	SYNPR	+	protein_coding	71	4224	SYNPR	protein_coding	+	NA	0	rs6767034	3	63276836	A	G	5.38e-05	NA	GWASDB_Junwen	rs6767034
chr3	63228315	63616921	ENSG00000163630	SYNPR	+	protein_coding	71	4224	SYNPR	protein_coding	+	NA	0	rs12489378	3	63298608	A	G	3.57e-05	NA	GWASDB_Junwen	rs12489378
chr3	63228315	63616921	ENSG00000163630	SYNPR	+	protein_coding	71	4224	SYNPR	protein_coding	+	NA	0	rs1376481	3	63309050	A	G	3.57e-05	NA	GWASDB_Junwen	rs1376481
chr3	63228315	63616921	ENSG00000163630	SYNPR	+	protein_coding	71	4224	SYNPR	protein_coding	+	NA	0	rs7614676	3	63507244	A	G	0.000425	NA	GWASDB_Junwen	rs7614676
chr3	63228315	63616921	ENSG00000163630	SYNPR	+	protein_coding	71	4224	SYNPR	protein_coding	+	NA	0	rs2221476	3	63507544	A	G	0.000411	NA	GWASDB_Junwen	rs2221476
chr3	63228315	63616921	ENSG00000163630	SYNPR	+	protein_coding	71	4224	SYNPR	protein_coding	+	NA	0	rs2202492	3	63507662	T	C	0.000409	NA	GWASDB_Junwen	rs2202492
chr3	63228315	63616921	ENSG00000163630	SYNPR	+	protein_coding	71	4224	SYNPR	protein_coding	+	NA	0	rs13067087	3	63508251	A	T	9.86e-05	NA	GWASDB_Junwen	rs13067087
chr3	63228315	63616921	ENSG00000163630	SYNPR	+	protein_coding	71	4224	SYNPR	protein_coding	+	NA	0	rs6775133	3	63509964	A	G	9.44e-05	NA	GWASDB_Junwen	rs6775133
chr3	63228315	63616921	ENSG00000163630	SYNPR	+	protein_coding	71	4224	SYNPR	protein_coding	+	NA	0	rs17068905	3	63510844	C	T	8.89e-05	NA	GWASDB_Junwen	rs17068905
chr3	63228315	63616921	ENSG00000163630	SYNPR	+	protein_coding	71	4224	SYNPR	protein_coding	+	NA	0	rs7617487	3	63512021	T	G	8.67e-05	NA	GWASDB_Junwen	rs7617487
chr3	63228315	63616921	ENSG00000163630	SYNPR	+	protein_coding	71	4224	SYNPR	protein_coding	+	NA	0	rs11928896	3	63512762	A	G	7.46e-05	NA	GWASDB_Junwen	rs11928896
chr3	63228315	63616921	ENSG00000163630	SYNPR	+	protein_coding	71	4224	SYNPR	protein_coding	+	NA	0	rs6770081	3	63513405	A	G	8.9e-05	NA	GWASDB_Junwen	rs6770081
chr3	63228315	63616921	ENSG00000163630	SYNPR	+	protein_coding	71	4224	SYNPR	protein_coding	+	NA	0	rs11921529	3	63513585	G	A	8.61e-05	NA	GWASDB_Junwen	rs11921529
chr3	63228315	63616921	ENSG00000163630	SYNPR	+	protein_coding	71	4224	SYNPR	protein_coding	+	NA	0	rs9848074	3	63513985	C	G	8.67e-05	NA	GWASDB_Junwen	rs9848074
chr3	63228315	63616921	ENSG00000163630	SYNPR	+	protein_coding	71	4224	SYNPR	protein_coding	+	NA	0	rs7641936	3	63514176	C	T	8.67e-05	NA	GWASDB_Junwen	rs7641936
chr3	63228315	63616921	ENSG00000163630	SYNPR	+	protein_coding	71	4224	SYNPR	protein_coding	+	NA	0	rs6766087	3	63515740	T	C	7.74e-05	NA	GWASDB_Junwen	rs6766087
chr3	63228315	63616921	ENSG00000163630	SYNPR	+	protein_coding	71	4224	SYNPR	protein_coding	+	NA	0	rs6777474	3	63515886	A	G	7.28e-05	NA	GWASDB_Junwen	rs6777474
chr3	63228315	63616921	ENSG00000163630	SYNPR	+	protein_coding	71	4224	SYNPR	protein_coding	+	NA	0	rs11130939	3	63518063	G	T	0.000477	NA	GWASDB_Junwen	rs11130939
chr3	63228315	63616921	ENSG00000163630	SYNPR	+	protein_coding	71	4224	SYNPR	protein_coding	+	NA	0	rs1505600	3	63518842	G	C	0.00077	NA	GWASDB_Junwen	rs1505600
chr3	63228315	63616921	ENSG00000163630	SYNPR	+	protein_coding	71	4224	SYNPR	protein_coding	+	NA	0	rs1394902	3	63519693	C	T	0.000771	NA	GWASDB_Junwen	rs1394902
chr3	63228315	63616921	ENSG00000163630	SYNPR	+	protein_coding	71	4224	SYNPR	protein_coding	+	NA	0	rs1394901	3	63519727	T	C	0.000774	NA	GWASDB_Junwen	rs1394901
chr3	63228315	63616921	ENSG00000163630	SYNPR	+	protein_coding	71	4224	SYNPR	protein_coding	+	NA	0	rs4392412	3	63520037	T	G	0.000774	NA	GWASDB_Junwen	rs4392412
chr3	63228315	63616921	ENSG00000163630	SYNPR	+	protein_coding	71	4224	SYNPR	protein_coding	+	NA	0	rs985370	3	63520117	A	G	0.000775	NA	GWASDB_Junwen	rs985370
chr3	63228315	63616921	ENSG00000163630	SYNPR	+	protein_coding	71	4224	SYNPR	protein_coding	+	NA	0	rs985368	3	63520390	C	T	0.000778	NA	GWASDB_Junwen	rs985368
chr3	63228315	63616921	ENSG00000163630	SYNPR	+	protein_coding	71	4224	SYNPR	protein_coding	+	NA	0	rs985367	3	63520475	G	T	0.000781	NA	GWASDB_Junwen	rs985367
chr3	63228315	63616921	ENSG00000163630	SYNPR	+	protein_coding	71	4224	SYNPR	protein_coding	+	NA	0	rs11926493	3	63523311	C	T	0.000699	NA	GWASDB_Junwen	rs11926493
chr3	63228315	63616921	ENSG00000163630	SYNPR	+	protein_coding	71	4224	SYNPR	protein_coding	+	NA	0	rs12054371	3	63524098	C	T	0.000616	NA	GWASDB_Junwen	rs12054371
chr3	63228315	63616921	ENSG00000163630	SYNPR	+	protein_coding	71	4224	SYNPR	protein_coding	+	NA	0	rs1505599	3	63524793	A	C	0.000787	NA	GWASDB_Junwen	rs1505599
chr3	63228315	63616921	ENSG00000163630	SYNPR	+	protein_coding	71	4224	SYNPR	protein_coding	+	NA	0	rs1505598	3	63524880	C	G	0.00079	NA	GWASDB_Junwen	rs1505598
chr3	63228315	63616921	ENSG00000163630	SYNPR	+	protein_coding	71	4224	SYNPR	protein_coding	+	NA	0	rs4616634	3	63525003	A	G	8.62e-05	NA	GWASDB_Junwen	rs4616634
chr3	63228315	63616921	ENSG00000163630	SYNPR	+	protein_coding	71	4224	SYNPR	protein_coding	+	NA	0	rs1039631	3	63528049	G	A	0.000964	NA	GWASDB_Junwen	rs1039631
chr3	63228315	63616921	ENSG00000163630	SYNPR	+	protein_coding	71	4224	SYNPR	protein_coding	+	NA	0	rs11130944	3	63528914	T	C	0.000653	NA	GWASDB_Junwen	rs11130944
chr3	63228315	63616921	ENSG00000163630	SYNPR	+	protein_coding	71	4224	SYNPR	protein_coding	+	NA	0	rs1027764	3	63529614	T	G	0.000642	NA	GWASDB_Junwen	rs1027764
chr3	63228315	63616921	ENSG00000163630	SYNPR	+	protein_coding	71	4224	SYNPR	protein_coding	+	NA	0	rs1505595	3	63530277	C	T	0.00063	NA	GWASDB_Junwen	rs1505595
chr3	75906695	77647510	ENSG00000185008	ROBO2	+	protein_coding	181	16663	ROBO2	protein_coding	+	NA	0	rs12491865	3	77291314	G	C	0.000795	NA	GWASDB_Junwen	rs12491865
chr3	75906695	77647510	ENSG00000185008	ROBO2	+	protein_coding	181	16663	ROBO2	protein_coding	+	NA	0	rs6764328	3	77295661	C	T	0.000813	NA	GWASDB_Junwen	rs6764328
chr3	75906695	77647510	ENSG00000185008	ROBO2	+	protein_coding	181	16663	ROBO2	protein_coding	+	NA	0	rs34557441	3	77525616	A	C	8.49e-05	NA	GWASDB_Junwen	rs34557441
chr3	84958981	86074429	ENSG00000175161	CADM2	+	protein_coding	34	9990	CADM2	protein_coding	+	NA	0	rs4301023	3	85057281	T	C	6.56e-06	1.06226	Stah_additional	rs4301023
chr3	84958981	86074429	ENSG00000175161	CADM2	+	protein_coding	34	9990	CADM2	protein_coding	+	NA	0	rs1549979	3	85460131	C	T	2.39e-07	NA	GWASDB_Junwen	rs1549979
chr3	84958981	86074429	ENSG00000175161	CADM2	+	protein_coding	34	9990	CADM2	protein_coding	+	NA	0	rs2053108	3	85467972	C	A	2.41e-07	NA	GWASDB_Junwen	rs2053108
chr3	84958981	86074429	ENSG00000175161	CADM2	+	protein_coding	34	9990	CADM2	protein_coding	+	NA	0	rs2326309	3	85477017	T	G	6.08e-07	NA	GWASDB_Junwen	rs2326309
chr3	84958981	86074429	ENSG00000175161	CADM2	+	protein_coding	34	9990	CADM2	protein_coding	+	NA	0	rs7609594	3	85482595	G	A	1.68e-07	NA	GWASDB_Junwen	rs7609594
chr3	84958981	86074429	ENSG00000175161	CADM2	+	protein_coding	34	9990	CADM2	protein_coding	+	NA	0	rs2082556	3	85490947	G	A	2.15e-07	NA	GWASDB_Junwen	rs2082556
chr3	84958981	86074429	ENSG00000175161	CADM2	+	protein_coding	34	9990	CADM2	protein_coding	+	NA	0	rs993137	3	85499035	C	T	2.79e-07	NA	GWASDB_Junwen	rs993137
chr3	84958981	86074429	ENSG00000175161	CADM2	+	protein_coding	34	9990	CADM2	protein_coding	+	NA	0	rs993136	3	85499333	T	C	2.72e-07	NA	GWASDB_Junwen	rs993136
chr3	84958981	86074429	ENSG00000175161	CADM2	+	protein_coding	34	9990	CADM2	protein_coding	+	NA	0	rs2117153	3	85504452	G	A	1.95e-07	NA	GWASDB_Junwen	rs2117153
chr3	84958981	86074429	ENSG00000175161	CADM2	+	protein_coding	34	9990	CADM2	protein_coding	+	NA	0	rs2875907	3	85518580	A	G	7.44e-08	NA	GWASDB_Junwen	rs2875907
chr3	84958981	86074429	ENSG00000175161	CADM2	+	protein_coding	34	9990	CADM2	protein_coding	+	NA	0	rs1542248	3	85527334	G	A	9.65e-07	NA	GWASDB_Junwen	rs1542248
chr3	84958981	86074429	ENSG00000175161	CADM2	+	protein_coding	34	9990	CADM2	protein_coding	+	NA	0	rs726610	3	85551403	C	T	1.49e-07	NA	GWASDB_Junwen	rs726610
chr3	84958981	86074429	ENSG00000175161	CADM2	+	protein_coding	34	9990	CADM2	protein_coding	+	NA	0	rs12638798	3	85551820	T	C	1.42e-07	NA	GWASDB_Junwen	rs12638798
chr3	84958981	86074429	ENSG00000175161	CADM2	+	protein_coding	34	9990	CADM2	protein_coding	+	NA	0	rs1449391	3	85554582	G	T	7.1e-07	NA	GWASDB_Junwen	rs1449391
chr3	84958981	86074429	ENSG00000175161	CADM2	+	protein_coding	34	9990	CADM2	protein_coding	+	NA	0	rs6804845	3	85563846	A	C	7.07e-07	NA	GWASDB_Junwen	rs6804845
chr3	84958981	86074429	ENSG00000175161	CADM2	+	protein_coding	34	9990	CADM2	protein_coding	+	NA	0	rs10511083	3	85570959	A	G	9.08e-07	NA	GWASDB_Junwen	rs10511083
chr3	84958981	86074429	ENSG00000175161	CADM2	+	protein_coding	34	9990	CADM2	protein_coding	+	NA	0	rs62252499	3	85579606	A	G	7.247e-05	1.06301	Stah_additional	rs62252499
chr3	84958981	86074429	ENSG00000175161	CADM2	+	protein_coding	34	9990	CADM2	protein_coding	+	NA	0	rs17517121	3	85591108	G	A	8.89e-07	NA	GWASDB_Junwen	rs17517121
chr3	84958981	86074429	ENSG00000175161	CADM2	+	protein_coding	34	9990	CADM2	protein_coding	+	NA	0	rs2326319	3	85597135	G	A	1.09e-07	NA	GWASDB_Junwen	rs2326319
chr3	84958981	86074429	ENSG00000175161	CADM2	+	protein_coding	34	9990	CADM2	protein_coding	+	NA	0	rs7652808	3	85603643	T	G	1.2e-07	NA	GWASDB_Junwen	rs7652808
chr3	84958981	86074429	ENSG00000175161	CADM2	+	protein_coding	34	9990	CADM2	protein_coding	+	NA	0	rs17518584	3	85604923	C	T	9.85e-07	NA	GWASDB_Junwen	rs17518584
chr3	84958981	86074429	ENSG00000175161	CADM2	+	protein_coding	34	9990	CADM2	protein_coding	+	NA	0	rs17023019	3	85614272	A	G	8.37e-08	NA	GWASDB_Junwen	rs17023019
chr3	84958981	86074429	ENSG00000175161	CADM2	+	protein_coding	34	9990	CADM2	protein_coding	+	NA	0	rs1900916	3	85646426	T	G	4.4e-07	NA	GWASDB_Junwen	rs1900916
chr3	84958981	86074429	ENSG00000175161	CADM2	+	protein_coding	34	9990	CADM2	protein_coding	+	NA	0	rs12637027	3	85658601	C	G	5.94e-07	NA	GWASDB_Junwen	rs12637027
chr3	84958981	86074429	ENSG00000175161	CADM2	+	protein_coding	34	9990	CADM2	protein_coding	+	NA	0	rs7632056	3	85659025	A	G	7.21e-07	NA	GWASDB_Junwen	rs7632056
chr3	84958981	86074429	ENSG00000175161	CADM2	+	protein_coding	34	9990	CADM2	protein_coding	+	NA	0	rs6779752	3	85663849	G	A	8.3e-07	NA	GWASDB_Junwen	rs6779752
chr3	84958981	86074429	ENSG00000175161	CADM2	+	protein_coding	34	9990	CADM2	protein_coding	+	NA	0	rs9829032	3	85683600	A	G	9.68e-07	NA	GWASDB_Junwen	rs9829032
chr3	111998664	112013799	ENSG00000144834	TAGLN3	+	protein_coding	27	1791	TAGLN3	protein_coding	+	NA	0	rs1058062	3	111717906	G	C	0.000843	NA	GWASDB_Junwen	rs1058062
chr3	115802363	117139389	ENSG00000185565	LSAMP	-	protein_coding	41	10330	LSAMP	protein_coding	-	NA	0	rs2918217	3	115546380	C	T	0.000192	NA	GWASDB_Junwen	rs2918217
chr3	115802363	117139389	ENSG00000185565	LSAMP	-	protein_coding	41	10330	LSAMP	protein_coding	-	NA	0	rs2944404	3	115552170	G	A	0.000382	NA	GWASDB_Junwen	rs2944404
chr3	115802363	117139389	ENSG00000185565	LSAMP	-	protein_coding	41	10330	LSAMP	protein_coding	-	NA	0	rs2972481	3	115565706	G	A	0.000453	NA	GWASDB_Junwen	rs2972481
chr3	115802363	117139389	ENSG00000185565	LSAMP	-	protein_coding	41	10330	LSAMP	protein_coding	-	NA	0	rs2972479	3	115566027	T	C	0.00088	NA	GWASDB_Junwen	rs2972479
chr3	115802363	117139389	ENSG00000185565	LSAMP	-	protein_coding	41	10330	LSAMP	protein_coding	-	NA	0	rs4511899	3	115850594	C	T	0.000286	NA	GWASDB_Junwen	rs4511899
chr3	115802363	117139389	ENSG00000185565	LSAMP	-	protein_coding	41	10330	LSAMP	protein_coding	-	NA	0	rs17698500	3	115853857	T	C	0.000258	NA	GWASDB_Junwen	rs17698500
chr3	115802363	117139389	ENSG00000185565	LSAMP	-	protein_coding	41	10330	LSAMP	protein_coding	-	NA	0	rs4146782	3	115857314	T	C	0.000488	NA	GWASDB_Junwen	rs4146782
chr3	115802363	117139389	ENSG00000185565	LSAMP	-	protein_coding	41	10330	LSAMP	protein_coding	-	NA	0	rs1920363	3	115864422	A	G	0.000539	NA	GWASDB_Junwen	rs1920363
chr3	115802363	117139389	ENSG00000185565	LSAMP	-	protein_coding	41	10330	LSAMP	protein_coding	-	NA	0	rs6809127	3	116236364	G	A	2.22e-05	NA	GWASDB_Junwen	rs6809127
chr3	134597801	135260467	ENSG00000154928	EPHB1	+	protein_coding	67	6956	EPHB1	protein_coding	+	NA	0	rs12489463	3	134562095	A	G	4.8e-05	NA	GWASDB_Junwen	rs12489463
chr3	134597801	135260467	ENSG00000154928	EPHB1	+	protein_coding	67	6956	EPHB1	protein_coding	+	NA	0	rs13072597	3	134565134	A	C	3.4e-05	NA	GWASDB_Junwen	rs13072597
chr3	134597801	135260467	ENSG00000154928	EPHB1	+	protein_coding	67	6956	EPHB1	protein_coding	+	NA	0	rs13079457	3	134573484	G	A	3e-05	NA	GWASDB_Junwen	rs13079457
chr3	134597801	135260467	ENSG00000154928	EPHB1	+	protein_coding	67	6956	EPHB1	protein_coding	+	NA	0	rs7611233	3	134874869	G	C	0.000685	NA	GWASDB_Junwen	rs7611233
chr3	134597801	135260467	ENSG00000154928	EPHB1	+	protein_coding	67	6956	EPHB1	protein_coding	+	NA	0	rs6439559	3	134875103	G	A	0.000788	NA	GWASDB_Junwen	rs6439559
chr3	149964904	150050788	ENSG00000070087	PFN2	-	protein_coding	49	3440	ANKUB1	protein_coding	-	NA	0	rs2007869	3	149737330	G	A	0.00066	NA	GWASDB_Junwen	rs2007869
chr3	156037701	156538545	ENSG00000169282	KCNAB1	+	protein_coding	152	6852	KCNAB1	protein_coding	+	NA	0	rs6441041	3	155891027	G	A	0.000606	NA	GWASDB_Junwen	rs6441041
chr3	156037701	156538545	ENSG00000169282	KCNAB1	+	protein_coding	152	6852	KCNAB1	protein_coding	+	NA	0	rs6799888	3	155903204	C	A	0.000771	NA	GWASDB_Junwen	rs6799888
chr3	156037701	156538545	ENSG00000169282	KCNAB1	+	protein_coding	152	6852	KCNAB1	protein_coding	+	NA	0	rs7623436	3	155966912	T	C	0.000571	NA	GWASDB_Junwen	rs7623436
chr3	156037701	156538545	ENSG00000169282	KCNAB1	+	protein_coding	152	6852	KCNAB1	protein_coding	+	NA	0	rs11918294	3	156205797	A	G	0.000528	NA	GWASDB_Junwen	rs11918294
chr3	156037701	156538545	ENSG00000169282	KCNAB1	+	protein_coding	152	6852	KCNAB1	protein_coding	+	NA	0	rs13095723	3	156211203	T	G	0.000945	NA	GWASDB_Junwen	rs13095723
chr3	156037701	156538545	ENSG00000169282	KCNAB1	+	protein_coding	152	6852	KCNAB1	protein_coding	+	NA	0	rs13084354	3	156218823	C	T	0.000356	NA	GWASDB_Junwen	rs13084354
chr3	156037701	156538545	ENSG00000169282	KCNAB1	+	protein_coding	152	6852	KCNAB1	protein_coding	+	NA	0	rs2280299	3	156241965	A	G	0.000927	NA	GWASDB_Junwen	rs2280299
chr3	156037701	156538545	ENSG00000169282	KCNAB1	+	protein_coding	152	6852	KCNAB1	protein_coding	+	NA	0	rs2280298	3	156242091	G	A	0.000743	NA	GWASDB_Junwen	rs2280298
chr3	170418868	170860380	ENSG00000285218	AC026316.5	+	protein_coding	8	1545	AC026316.5	protein_coding	+	NA	0	rs6444931	3	170163474	G	A	6e-07	1.3421	GWASCatalog	rs6444931
chr3	170418868	170860380	ENSG00000285218	AC026316.5	+	protein_coding	8	1545	AC026316.5	protein_coding	+	NA	0	rs6764438	3	170166091	G	A	6.02e-06	NA	GWASDB_Junwen	rs6764438
chr3	170418868	170860380	ENSG00000285218	AC026316.5	+	protein_coding	8	1545	AC026316.5	protein_coding	+	NA	0	rs6789806	3	170166274	C	T	5.75e-06	NA	GWASDB_Junwen	rs6789806
chr3	173396284	174283123	ENSG00000169760	NLGN1	+	protein_coding	42	10148	NLGN1	protein_coding	+	NA	0	rs34096808	3	173540106	C	T	1e-07		GWASCatalog	rs34096808
chr3	183178043	183428778	ENSG00000053524	MCF2L2	-	protein_coding	167	20568	B3GNT5	protein_coding	+	NA	0	rs3732593	3	183036166	G	T	0.000296	NA	GWASDB_Junwen	rs3732593
chr3	183178043	183428778	ENSG00000053524	MCF2L2	-	protein_coding	167	20568	B3GNT5	protein_coding	+	NA	0	rs13434301	3	183036526	T	C	0.000324	NA	GWASDB_Junwen	rs13434301
chr3	183178043	183428778	ENSG00000053524	MCF2L2	-	protein_coding	167	20568	B3GNT5	protein_coding	+	NA	0	rs6767909	3	183043365	C	T	0.000578	NA	GWASDB_Junwen	rs6767909
chr3	183178043	183428778	ENSG00000053524	MCF2L2	-	protein_coding	167	20568	B3GNT5	protein_coding	+	NA	0	rs6770912	3	183043851	G	A	0.000735	NA	GWASDB_Junwen	rs6770912
chr3	183178043	183428778	ENSG00000053524	MCF2L2	-	protein_coding	167	20568	B3GNT5	protein_coding	+	NA	0	rs12630205	3	183048627	C	G	0.000789	NA	GWASDB_Junwen	rs12630205
chr3	192139395	192767764	ENSG00000114279	FGF12	-	protein_coding	39	7355	FGF12	protein_coding	-	NA	0	rs6788153	3	192217731	T	C	6.816e-06	1.12277	Stah_additional	rs6788153
chr4	6026199	6200555	ENSG00000152969	JAKMIP1	-	protein_coding	114	3812	AC092442.1	protein_coding	-	NA	0	rs11943370	4	6065975	T	C	0.000962	NA	GWASDB_Junwen	rs11943370
chr4	20728616	21948745	ENSG00000185774	KCNIP4	-	protein_coding	70	4256	KCNIP4	protein_coding	-	NA	54	rs11942476	4	21455257	C	G	0.000171	NA	GWASDB_Junwen	rs11942476
chr4	20728616	21948745	ENSG00000185774	KCNIP4	-	protein_coding	70	4256	KCNIP4	protein_coding	-	NA	54	rs34836460	4	21455604	A	T	0.000161	NA	GWASDB_Junwen	rs34836460
chr4	20728616	21948745	ENSG00000185774	KCNIP4	-	protein_coding	70	4256	KCNIP4	protein_coding	-	NA	54	rs13128830	4	21455808	C	T	0.000117	NA	GWASDB_Junwen	rs13128830
chr4	20728616	21948745	ENSG00000185774	KCNIP4	-	protein_coding	70	4256	KCNIP4	protein_coding	-	NA	54	rs13129400	4	21455861	G	C	0.000169	NA	GWASDB_Junwen	rs13129400
chr4	20728616	21948745	ENSG00000185774	KCNIP4	-	protein_coding	70	4256	KCNIP4	protein_coding	-	NA	54	rs13127669	4	21468512	C	A	0.0002	NA	GWASDB_Junwen	rs13127669
chr4	20728616	21948745	ENSG00000185774	KCNIP4	-	protein_coding	70	4256	KCNIP4	protein_coding	-	NA	54	rs1460488	4	21470377	T	C	0.000253	NA	GWASDB_Junwen	rs1460488
chr4	20728616	21948745	ENSG00000185774	KCNIP4	-	protein_coding	70	4256	KCNIP4	protein_coding	-	NA	54	rs1460489	4	21470452	T	A	0.000282	NA	GWASDB_Junwen	rs1460489
chr4	20728616	21948745	ENSG00000185774	KCNIP4	-	protein_coding	70	4256	KCNIP4	protein_coding	-	NA	54	rs1460490	4	21470582	T	C	0.000288	NA	GWASDB_Junwen	rs1460490
chr4	20728616	21948745	ENSG00000185774	KCNIP4	-	protein_coding	70	4256	KCNIP4	protein_coding	-	NA	54	rs13149579	4	21471611	C	T	0.000285	NA	GWASDB_Junwen	rs13149579
chr4	20728616	21948745	ENSG00000185774	KCNIP4	-	protein_coding	70	4256	KCNIP4	protein_coding	-	NA	54	rs17523841	4	21472214	G	A	0.000283	NA	GWASDB_Junwen	rs17523841
chr4	20728616	21948745	ENSG00000185774	KCNIP4	-	protein_coding	70	4256	KCNIP4	protein_coding	-	NA	54	rs13104819	4	21472458	A	T	0.000283	NA	GWASDB_Junwen	rs13104819
chr4	20728616	21948745	ENSG00000185774	KCNIP4	-	protein_coding	70	4256	KCNIP4	protein_coding	-	NA	54	rs17523876	4	21475202	T	C	0.000285	NA	GWASDB_Junwen	rs17523876
chr4	20728616	21948745	ENSG00000185774	KCNIP4	-	protein_coding	70	4256	KCNIP4	protein_coding	-	NA	54	rs3132	4	21475723	A	G	0.000284	NA	GWASDB_Junwen	rs3132
chr4	20728616	21948745	ENSG00000185774	KCNIP4	-	protein_coding	70	4256	KCNIP4	protein_coding	-	NA	54	rs1495503	4	21475807	C	A	0.000285	NA	GWASDB_Junwen	rs1495503
chr4	20728616	21948745	ENSG00000185774	KCNIP4	-	protein_coding	70	4256	KCNIP4	protein_coding	-	NA	54	rs1495502	4	21475856	C	T	0.000284	NA	GWASDB_Junwen	rs1495502
chr4	20728616	21948745	ENSG00000185774	KCNIP4	-	protein_coding	70	4256	KCNIP4	protein_coding	-	NA	54	rs1495501	4	21476040	C	A	0.000285	NA	GWASDB_Junwen	rs1495501
chr4	20728616	21948745	ENSG00000185774	KCNIP4	-	protein_coding	70	4256	KCNIP4	protein_coding	-	NA	54	rs9685466	4	21476699	T	C	0.000289	NA	GWASDB_Junwen	rs9685466
chr4	20728616	21948745	ENSG00000185774	KCNIP4	-	protein_coding	70	4256	KCNIP4	protein_coding	-	NA	54	rs17464578	4	21477273	G	A	0.000383	NA	GWASDB_Junwen	rs17464578
chr4	20728616	21948745	ENSG00000185774	KCNIP4	-	protein_coding	70	4256	KCNIP4	protein_coding	-	NA	54	rs10516389	4	21477402	C	T	0.000382	NA	GWASDB_Junwen	rs10516389
chr4	20728616	21948745	ENSG00000185774	KCNIP4	-	protein_coding	70	4256	KCNIP4	protein_coding	-	NA	54	rs10516388	4	21477592	G	T	0.000378	NA	GWASDB_Junwen	rs10516388
chr4	20728616	21948745	ENSG00000185774	KCNIP4	-	protein_coding	70	4256	KCNIP4	protein_coding	-	NA	54	rs13108860	4	21477696	G	T	0.000383	NA	GWASDB_Junwen	rs13108860
chr4	20728616	21948745	ENSG00000185774	KCNIP4	-	protein_coding	70	4256	KCNIP4	protein_coding	-	NA	54	rs13135994	4	21477716	T	C	0.000381	NA	GWASDB_Junwen	rs13135994
chr4	20728616	21948745	ENSG00000185774	KCNIP4	-	protein_coding	70	4256	KCNIP4	protein_coding	-	NA	54	rs13136002	4	21477726	T	C	0.000378	NA	GWASDB_Junwen	rs13136002
chr4	20728616	21948745	ENSG00000185774	KCNIP4	-	protein_coding	70	4256	KCNIP4	protein_coding	-	NA	54	rs13136234	4	21477826	T	A	0.000383	NA	GWASDB_Junwen	rs13136234
chr4	20728616	21948745	ENSG00000185774	KCNIP4	-	protein_coding	70	4256	KCNIP4	protein_coding	-	NA	54	rs13109655	4	21478188	C	T	0.000379	NA	GWASDB_Junwen	rs13109655
chr4	20728616	21948745	ENSG00000185774	KCNIP4	-	protein_coding	70	4256	KCNIP4	protein_coding	-	NA	54	rs13137136	4	21478213	T	A	0.000382	NA	GWASDB_Junwen	rs13137136
chr4	20728616	21948745	ENSG00000185774	KCNIP4	-	protein_coding	70	4256	KCNIP4	protein_coding	-	NA	54	rs13109855	4	21478268	C	A	0.000393	NA	GWASDB_Junwen	rs13109855
chr4	20728616	21948745	ENSG00000185774	KCNIP4	-	protein_coding	70	4256	KCNIP4	protein_coding	-	NA	54	rs17464752	4	21478417	G	A	0.00038	NA	GWASDB_Junwen	rs17464752
chr4	20728616	21948745	ENSG00000185774	KCNIP4	-	protein_coding	70	4256	KCNIP4	protein_coding	-	NA	54	rs17464793	4	21478658	C	T	0.000382	NA	GWASDB_Junwen	rs17464793
chr4	20728616	21948745	ENSG00000185774	KCNIP4	-	protein_coding	70	4256	KCNIP4	protein_coding	-	NA	54	rs17464828	4	21479027	A	C	0.000261	NA	GWASDB_Junwen	rs17464828
chr4	20728616	21948745	ENSG00000185774	KCNIP4	-	protein_coding	70	4256	KCNIP4	protein_coding	-	NA	54	rs10516386	4	21479467	A	G	0.000299	NA	GWASDB_Junwen	rs10516386
chr4	20728616	21948745	ENSG00000185774	KCNIP4	-	protein_coding	70	4256	KCNIP4	protein_coding	-	NA	54	rs13144924	4	21479560	T	C	0.000363	NA	GWASDB_Junwen	rs13144924
chr4	20728616	21948745	ENSG00000185774	KCNIP4	-	protein_coding	70	4256	KCNIP4	protein_coding	-	NA	54	rs10516385	4	21479617	T	A	0.000182	NA	GWASDB_Junwen	rs10516385
chr4	20728616	21948745	ENSG00000185774	KCNIP4	-	protein_coding	70	4256	KCNIP4	protein_coding	-	NA	54	rs2874930	4	21479935	C	T	0.000298	NA	GWASDB_Junwen	rs2874930
chr4	20728616	21948745	ENSG00000185774	KCNIP4	-	protein_coding	70	4256	KCNIP4	protein_coding	-	NA	54	rs17465022	4	21480289	C	T	0.000301	NA	GWASDB_Junwen	rs17465022
chr4	20728616	21948745	ENSG00000185774	KCNIP4	-	protein_coding	70	4256	KCNIP4	protein_coding	-	NA	54	rs17524637	4	21481368	A	T	0.000301	NA	GWASDB_Junwen	rs17524637
chr4	20728616	21948745	ENSG00000185774	KCNIP4	-	protein_coding	70	4256	KCNIP4	protein_coding	-	NA	54	rs17524672	4	21481439	C	A	0.0003	NA	GWASDB_Junwen	rs17524672
chr4	20728616	21948745	ENSG00000185774	KCNIP4	-	protein_coding	70	4256	KCNIP4	protein_coding	-	NA	54	rs17524686	4	21481480	A	C	0.000298	NA	GWASDB_Junwen	rs17524686
chr4	20728616	21948745	ENSG00000185774	KCNIP4	-	protein_coding	70	4256	KCNIP4	protein_coding	-	NA	54	rs17524714	4	21482029	C	A	0.000301	NA	GWASDB_Junwen	rs17524714
chr4	20728616	21948745	ENSG00000185774	KCNIP4	-	protein_coding	70	4256	KCNIP4	protein_coding	-	NA	54	rs17524784	4	21482175	A	G	0.000301	NA	GWASDB_Junwen	rs17524784
chr4	20728616	21948745	ENSG00000185774	KCNIP4	-	protein_coding	70	4256	KCNIP4	protein_coding	-	NA	54	rs13145622	4	21482938	G	C	0.000297	NA	GWASDB_Junwen	rs13145622
chr4	20728616	21948745	ENSG00000185774	KCNIP4	-	protein_coding	70	4256	KCNIP4	protein_coding	-	NA	54	rs7441592	4	21483177	G	A	0.000298	NA	GWASDB_Junwen	rs7441592
chr4	20728616	21948745	ENSG00000185774	KCNIP4	-	protein_coding	70	4256	KCNIP4	protein_coding	-	NA	54	rs13129942	4	21484495	T	A,C	0.000235	NA	GWASDB_Junwen	rs13129942
chr4	20728616	21948745	ENSG00000185774	KCNIP4	-	protein_coding	70	4256	KCNIP4	protein_coding	-	NA	54	rs13121386	4	21484887	C	T	0.000307	NA	GWASDB_Junwen	rs13121386
chr4	20728616	21948745	ENSG00000185774	KCNIP4	-	protein_coding	70	4256	KCNIP4	protein_coding	-	NA	54	rs17524952	4	21486091	G	C	0.000299	NA	GWASDB_Junwen	rs17524952
chr4	20728616	21948745	ENSG00000185774	KCNIP4	-	protein_coding	70	4256	KCNIP4	protein_coding	-	NA	54	rs17525063	4	21486293	A	G	0.000302	NA	GWASDB_Junwen	rs17525063
chr4	20728616	21948745	ENSG00000185774	KCNIP4	-	protein_coding	70	4256	KCNIP4	protein_coding	-	NA	54	rs17465591	4	21486854	T	A	0.000308	NA	GWASDB_Junwen	rs17465591
chr4	20728616	21948745	ENSG00000185774	KCNIP4	-	protein_coding	70	4256	KCNIP4	protein_coding	-	NA	54	rs13143135	4	21487690	G	T	0.000295	NA	GWASDB_Junwen	rs13143135
chr4	20728616	21948745	ENSG00000185774	KCNIP4	-	protein_coding	70	4256	KCNIP4	protein_coding	-	NA	54	rs6824942	4	21618170	T	C	0.000202	NA	GWASDB_Junwen	rs6824942
chr4	20728616	21948745	ENSG00000185774	KCNIP4	-	protein_coding	70	4256	KCNIP4	protein_coding	-	NA	54	rs6848248	4	21618181	G	A	0.000203	NA	GWASDB_Junwen	rs6848248
chr4	20728616	21948745	ENSG00000185774	KCNIP4	-	protein_coding	70	4256	KCNIP4	protein_coding	-	NA	54	rs13117892	4	21618453	T	A	0.000204	NA	GWASDB_Junwen	rs13117892
chr4	20728616	21948745	ENSG00000185774	KCNIP4	-	protein_coding	70	4256	KCNIP4	protein_coding	-	NA	54	rs10000010	4	21618674	T	C	0.000204	NA	GWASDB_Junwen	rs10000010
chr4	20728616	21948745	ENSG00000185774	KCNIP4	-	protein_coding	70	4256	KCNIP4	protein_coding	-	NA	54	rs7375384	4	21726677	T	C	0.000468	NA	GWASDB_Junwen	rs7375384
chr4	20728616	21948745	ENSG00000185774	KCNIP4	-	protein_coding	70	4256	KCNIP4	protein_coding	-	NA	54	rs1827591	4	21732186	C	T	0.000165	NA	GWASDB_Junwen	rs1827591
chr4	20728616	21948745	ENSG00000185774	KCNIP4	-	protein_coding	70	4256	KCNIP4	protein_coding	-	NA	54	rs1349383	4	21762664	T	A	0.000895	NA	GWASDB_Junwen	rs1349383
chr4	20728616	21948745	ENSG00000185774	KCNIP4	-	protein_coding	70	4256	KCNIP4	protein_coding	-	NA	54	rs2063658	4	21868758	A	T	0.000327	NA	GWASDB_Junwen	rs2063658
chr4	20728616	21948745	ENSG00000185774	KCNIP4	-	protein_coding	70	4256	KCNIP4	protein_coding	-	NA	54	rs2063657	4	21868960	A	G	0.000557	NA	GWASDB_Junwen	rs2063657
chr4	20728616	21948745	ENSG00000185774	KCNIP4	-	protein_coding	70	4256	KCNIP4	protein_coding	-	NA	54	rs2063656	4	21869057	C	A	0.000554	NA	GWASDB_Junwen	rs2063656
chr4	20728616	21948745	ENSG00000185774	KCNIP4	-	protein_coding	70	4256	KCNIP4	protein_coding	-	NA	54	rs12512316	4	21871674	A	G	0.000636	NA	GWASDB_Junwen	rs12512316
chr4	20728616	21948745	ENSG00000185774	KCNIP4	-	protein_coding	70	4256	KCNIP4	protein_coding	-	NA	54	rs12504827	4	21871986	G	A	0.000711	NA	GWASDB_Junwen	rs12504827
chr4	46035769	46124081	ENSG00000163285	GABRG1	-	protein_coding	9	6785	GABRG1	protein_coding	-	NA	0	rs16859041	4	46046789	T	C	1.29e-05	NA	GWASDB_Junwen	rs16859041
chr4	46035769	46124081	ENSG00000163285	GABRG1	-	protein_coding	9	6785	GABRG1	protein_coding	-	NA	0	rs9654078	4	46113481	G	T	1.34e-05	NA	GWASDB_Junwen	rs9654078
chr4	61201258	62078335	ENSG00000150471	ADGRL3	+	protein_coding	365	13991	ADGRL3	protein_coding	+	NA	0	rs6848408	4	62585789	G	A	0.000135	NA	GWASDB_Junwen	rs6848408
chr4	61201258	62078335	ENSG00000150471	ADGRL3	+	protein_coding	365	13991	ADGRL3	protein_coding	+	NA	0	rs7667861	4	62648534	T	G	1.44e-05	NA	GWASDB_Junwen	rs7667861
chr4	61201258	62078335	ENSG00000150471	ADGRL3	+	protein_coding	365	13991	ADGRL3	protein_coding	+	NA	0	rs11725404	4	62649923	C	T	2.75e-05	NA	GWASDB_Junwen	rs11725404
chr4	61201258	62078335	ENSG00000150471	ADGRL3	+	protein_coding	365	13991	ADGRL3	protein_coding	+	NA	0	rs6815347	4	62651583	C	A	2.92e-05	NA	GWASDB_Junwen	rs6815347
chr4	61201258	62078335	ENSG00000150471	ADGRL3	+	protein_coding	365	13991	ADGRL3	protein_coding	+	NA	0	rs7694929	4	62669915	T	C	0.000954	NA	GWASDB_Junwen	rs7694929
chr4	61201258	62078335	ENSG00000150471	ADGRL3	+	protein_coding	365	13991	ADGRL3	protein_coding	+	NA	0	rs7662566	4	62672376	T	C	0.000127	NA	GWASDB_Junwen	rs7662566
chr4	61201258	62078335	ENSG00000150471	ADGRL3	+	protein_coding	365	13991	ADGRL3	protein_coding	+	NA	0	rs7671478	4	62674724	A	G	0.000248	NA	GWASDB_Junwen	rs7671478
chr4	61201258	62078335	ENSG00000150471	ADGRL3	+	protein_coding	365	13991	ADGRL3	protein_coding	+	NA	0	rs7683391	4	62676117	A	G	0.000187	NA	GWASDB_Junwen	rs7683391
chr4	61201258	62078335	ENSG00000150471	ADGRL3	+	protein_coding	365	13991	ADGRL3	protein_coding	+	NA	0	rs7690254	4	62678785	C	T	0.000701	NA	GWASDB_Junwen	rs7690254
chr4	61201258	62078335	ENSG00000150471	ADGRL3	+	protein_coding	365	13991	ADGRL3	protein_coding	+	NA	0	rs7697485	4	62680220	C	T	0.000792	NA	GWASDB_Junwen	rs7697485
chr4	61201258	62078335	ENSG00000150471	ADGRL3	+	protein_coding	365	13991	ADGRL3	protein_coding	+	NA	0	rs6840216	4	62681720	A	T	0.000939	NA	GWASDB_Junwen	rs6840216
chr4	61201258	62078335	ENSG00000150471	ADGRL3	+	protein_coding	365	13991	ADGRL3	protein_coding	+	NA	0	rs11724057	4	62686490	G	A	0.000671	NA	GWASDB_Junwen	rs11724057
chr4	61201258	62078335	ENSG00000150471	ADGRL3	+	protein_coding	365	13991	ADGRL3	protein_coding	+	NA	0	rs11724143	4	62686705	G	A	0.000793	NA	GWASDB_Junwen	rs11724143
chr4	61201258	62078335	ENSG00000150471	ADGRL3	+	protein_coding	365	13991	ADGRL3	protein_coding	+	NA	0	rs6551657	4	62692132	T	G	0.000199	NA	GWASDB_Junwen	rs6551657
chr4	61201258	62078335	ENSG00000150471	ADGRL3	+	protein_coding	365	13991	ADGRL3	protein_coding	+	NA	0	rs6842293	4	62693425	T	C	0.000987	NA	GWASDB_Junwen	rs6842293
chr4	61201258	62078335	ENSG00000150471	ADGRL3	+	protein_coding	365	13991	ADGRL3	protein_coding	+	NA	0	rs10030755	4	62844408	A	C	0.000724	NA	GWASDB_Junwen	rs10030755
chr4	82629539	82798772	ENSG00000145284	SCD5	-	protein_coding	9	4292	SCD5	protein_coding	-	NA	85	rs17353688	4	83613357	C	T	0.000707	NA	GWASDB_Junwen	rs17353688
chr4	85990007	86594625	ENSG00000109339	MAPK10	-	protein_coding	2045	42646	PTPN13	protein_coding	+	NA	0	chr4_86951126_I	4	86951126	I	D	1.177e-05	1.06088	Stah_additional	rs397790782_rs5860013_rs869066679
chr4	85990007	86594625	ENSG00000109339	MAPK10	-	protein_coding	2045	42646	PTPN13	protein_coding	+	NA	0	rs10028075	4	86967830	C	T	8.96e-06	NA	GWASDB_Junwen	rs10028075
chr4	92303622	93810157	ENSG00000152208	GRID2	+	protein_coding	71	10951	GRID2	protein_coding	+	NA	0	rs4471526	4	93460499	G	A	0.000424	NA	GWASDB_Junwen	rs4471526
chr4	92303622	93810157	ENSG00000152208	GRID2	+	protein_coding	71	10951	GRID2	protein_coding	+	NA	0	rs17019545	4	93468433	T	G	0.000364	NA	GWASDB_Junwen	rs17019545
chr4	92303622	93810157	ENSG00000152208	GRID2	+	protein_coding	71	10951	GRID2	protein_coding	+	NA	0	rs11727401	4	93487149	A	T	0.000332	NA	GWASDB_Junwen	rs11727401
chr4	92303622	93810157	ENSG00000152208	GRID2	+	protein_coding	71	10951	GRID2	protein_coding	+	NA	0	rs7699810	4	93496946	G	C	0.000612	NA	GWASDB_Junwen	rs7699810
chr4	92303622	93810157	ENSG00000152208	GRID2	+	protein_coding	71	10951	GRID2	protein_coding	+	NA	0	rs6816638	4	93498051	C	A	0.000769	NA	GWASDB_Junwen	rs6816638
chr4	92303622	93810157	ENSG00000152208	GRID2	+	protein_coding	71	10951	GRID2	protein_coding	+	NA	0	rs11733785	4	93501255	T	C	0.000575	NA	GWASDB_Junwen	rs11733785
chr4	92303622	93810157	ENSG00000152208	GRID2	+	protein_coding	71	10951	GRID2	protein_coding	+	NA	0	rs11730247	4	93501374	C	A	0.000283	NA	GWASDB_Junwen	rs11730247
chr4	92303622	93810157	ENSG00000152208	GRID2	+	protein_coding	71	10951	GRID2	protein_coding	+	NA	0	rs11730343	4	93501415	G	A	0.000558	NA	GWASDB_Junwen	rs11730343
chr4	92303622	93810157	ENSG00000152208	GRID2	+	protein_coding	71	10951	GRID2	protein_coding	+	NA	0	rs11934085	4	93515166	C	T	0.000673	NA	GWASDB_Junwen	rs11934085
chr4	92303622	93810157	ENSG00000152208	GRID2	+	protein_coding	71	10951	GRID2	protein_coding	+	NA	0	rs7687076	4	93524996	A	G	0.000747	NA	GWASDB_Junwen	rs7687076
chr4	92303622	93810157	ENSG00000152208	GRID2	+	protein_coding	71	10951	GRID2	protein_coding	+	NA	0	rs7670984	4	93527446	C	A	0.000735	NA	GWASDB_Junwen	rs7670984
chr4	92303622	93810157	ENSG00000152208	GRID2	+	protein_coding	71	10951	GRID2	protein_coding	+	NA	0	rs17019701	4	93528443	T	C	0.000752	NA	GWASDB_Junwen	rs17019701
chr4	92303622	93810157	ENSG00000152208	GRID2	+	protein_coding	71	10951	GRID2	protein_coding	+	NA	0	rs7683918	4	93529370	C	A	0.000752	NA	GWASDB_Junwen	rs7683918
chr4	92303622	93810157	ENSG00000152208	GRID2	+	protein_coding	71	10951	GRID2	protein_coding	+	NA	0	rs7692067	4	93531273	A	G	0.000758	NA	GWASDB_Junwen	rs7692067
chr4	92303622	93810157	ENSG00000152208	GRID2	+	protein_coding	71	10951	GRID2	protein_coding	+	NA	0	rs7675247	4	93531361	T	C	0.000569	NA	GWASDB_Junwen	rs7675247
chr4	92303622	93810157	ENSG00000152208	GRID2	+	protein_coding	71	10951	GRID2	protein_coding	+	NA	0	rs11734482	4	93538394	G	A	0.000759	NA	GWASDB_Junwen	rs11734482
chr4	92303622	93810157	ENSG00000152208	GRID2	+	protein_coding	71	10951	GRID2	protein_coding	+	NA	0	rs7668740	4	93539532	C	T	0.000776	NA	GWASDB_Junwen	rs7668740
chr4	92303622	93810157	ENSG00000152208	GRID2	+	protein_coding	71	10951	GRID2	protein_coding	+	NA	0	rs7693534	4	93539640	T	C	0.000732	NA	GWASDB_Junwen	rs7693534
chr4	92303622	93810157	ENSG00000152208	GRID2	+	protein_coding	71	10951	GRID2	protein_coding	+	NA	0	rs12645042	4	93541190	A	G	0.000771	NA	GWASDB_Junwen	rs12645042
chr4	92303622	93810157	ENSG00000152208	GRID2	+	protein_coding	71	10951	GRID2	protein_coding	+	NA	0	rs11724402	4	93545728	T	A,G	0.000806	NA	GWASDB_Junwen	rs11724402
chr4	92303622	93810157	ENSG00000152208	GRID2	+	protein_coding	71	10951	GRID2	protein_coding	+	NA	0	rs11734654	4	93569160	C	A	0.000583	NA	GWASDB_Junwen	rs11734654
chr4	92303622	93810157	ENSG00000152208	GRID2	+	protein_coding	71	10951	GRID2	protein_coding	+	NA	0	rs12648061	4	93579550	A	G	0.000507	NA	GWASDB_Junwen	rs12648061
chr4	92303622	93810157	ENSG00000152208	GRID2	+	protein_coding	71	10951	GRID2	protein_coding	+	NA	0	rs12649323	4	93589814	T	C	0.000437	NA	GWASDB_Junwen	rs12649323
chr4	92303622	93810157	ENSG00000152208	GRID2	+	protein_coding	71	10951	GRID2	protein_coding	+	NA	0	rs12643408	4	93593564	A	G	0.000356	NA	GWASDB_Junwen	rs12643408
chr4	92303622	93810157	ENSG00000152208	GRID2	+	protein_coding	71	10951	GRID2	protein_coding	+	NA	0	rs12640641	4	93593987	T	C	0.000357	NA	GWASDB_Junwen	rs12640641
chr4	92303622	93810157	ENSG00000152208	GRID2	+	protein_coding	71	10951	GRID2	protein_coding	+	NA	0	rs6847540	4	93596167	A	G	0.000346	NA	GWASDB_Junwen	rs6847540
chr4	92303622	93810157	ENSG00000152208	GRID2	+	protein_coding	71	10951	GRID2	protein_coding	+	NA	0	rs6824925	4	93596207	T	C	0.000358	NA	GWASDB_Junwen	rs6824925
chr4	92303622	93810157	ENSG00000152208	GRID2	+	protein_coding	71	10951	GRID2	protein_coding	+	NA	0	rs6847922	4	93596264	C	G	0.000364	NA	GWASDB_Junwen	rs6847922
chr4	92303622	93810157	ENSG00000152208	GRID2	+	protein_coding	71	10951	GRID2	protein_coding	+	NA	0	rs6853303	4	93596300	G	A	0.000529	NA	GWASDB_Junwen	rs6853303
chr4	92303622	93810157	ENSG00000152208	GRID2	+	protein_coding	71	10951	GRID2	protein_coding	+	NA	0	rs12647704	4	93597279	C	A	0.000433	NA	GWASDB_Junwen	rs12647704
chr4	92303622	93810157	ENSG00000152208	GRID2	+	protein_coding	71	10951	GRID2	protein_coding	+	NA	0	rs1434786	4	93640457	G	A	0.000412	NA	GWASDB_Junwen	rs1434786
chr4	112818109	113383735	ENSG00000145362	ANK2	+	protein_coding	455	18224	ANK2	protein_coding	+	NA	0	rs582050	4	113989326	T	C	1.49e-05	NA	GWASDB_Junwen	rs582050
chr4	161383897	162164035	ENSG00000168843	FSTL5	-	protein_coding	54	5355	FSTL5	protein_coding	-	NA	0	rs181957530	4	162341964	T	C	9.37e-08	0.74744	Stah_additional	rs181957530
chr4	161383897	162164035	ENSG00000168843	FSTL5	-	protein_coding	54	5355	FSTL5	protein_coding	-	NA	0	rs10022486	4	162923324	T	G	0.000974	NA	GWASDB_Junwen	rs10022486
chr4	161383897	162164035	ENSG00000168843	FSTL5	-	protein_coding	54	5355	FSTL5	protein_coding	-	NA	0	rs12508126	4	162957578	T	C	0.000507	NA	GWASDB_Junwen	rs12508126
chr4	166733384	167234757	ENSG00000196104	SPOCK3	-	protein_coding	230	4482	SPOCK3	protein_coding	-	NA	39	rs6811155	4	167689983	T	C	0.000539	NA	GWASDB_Junwen	rs6811155
chr4	175632934	176002332	ENSG00000150625	GPM6A	-	protein_coding	101	7040	GPM6A	protein_coding	-	NA	332	rs17599018	4	176662087	T	C	2e-06	0.98	GWASDB_Junwen	rs17599018
chr4	175632934	176002332	ENSG00000150625	GPM6A	-	protein_coding	101	7040	GPM6A	protein_coding	-	NA	332	rs13144140	4	176666186	G	A	3e-05	NA	GWASDB_Junwen	rs13144140
chr4	175632934	176002332	ENSG00000150625	GPM6A	-	protein_coding	101	7040	GPM6A	protein_coding	-	NA	332	rs11939763	4	176668028	G	A	4.4e-05	NA	GWASDB_Junwen	rs11939763
chr4	175632934	176002332	ENSG00000150625	GPM6A	-	protein_coding	101	7040	GPM6A	protein_coding	-	NA	332	rs11133119	4	176820049	C	T	0.000191	NA	GWASDB_Junwen	rs11133119
chr4	175632934	176002332	ENSG00000150625	GPM6A	-	protein_coding	101	7040	GPM6A	protein_coding	-	NA	332	rs1495712	4	176820265	C	T	7.27e-05	NA	GWASDB_Junwen	rs1495712
chr4	175632934	176002332	ENSG00000150625	GPM6A	-	protein_coding	101	7040	GPM6A	protein_coding	-	NA	332	rs7436322	4	176823651	C	T	0.000298	NA	GWASDB_Junwen	rs7436322
chr4	175632934	176002332	ENSG00000150625	GPM6A	-	protein_coding	101	7040	GPM6A	protein_coding	-	NA	332	rs10012096	4	176825040	C	T	0.00026	NA	GWASDB_Junwen	rs10012096
chr5	6448623	6494909	ENSG00000215218	UBE2QL1	+	protein_coding	2	4317	UBE2QL1	protein_coding	+	NA	0	rs6555395	5	6466583	C	T	0.000359	NA	GWASDB_Junwen	rs6555395
chr5	7396208	7830081	ENSG00000078295	ADCY2	+	protein_coding	56	17538	ADCY2	protein_coding	+	NA	0	rs11741244	5	7405952	C	T	0.000612	NA	GWASDB_Junwen	rs11741244
chr5	7396208	7830081	ENSG00000078295	ADCY2	+	protein_coding	56	17538	ADCY2	protein_coding	+	NA	0	rs11948030	5	7493177	T	C	2.08e-07	1.14	GWASDB_Junwen	rs11948030
chr5	7396208	7830081	ENSG00000078295	ADCY2	+	protein_coding	56	17538	ADCY2	protein_coding	+	NA	0	rs17826395	5	7503056	A	C	1.96e-07	1.14	GWASDB_Junwen	rs17826395
chr5	7396208	7830081	ENSG00000078295	ADCY2	+	protein_coding	56	17538	ADCY2	protein_coding	+	NA	0	rs17826588	5	7516555	C	T	8.78e-06	1.1	GWASDB_Junwen	rs17826588
chr5	7396208	7830081	ENSG00000078295	ADCY2	+	protein_coding	56	17538	ADCY2	protein_coding	+	NA	0	rs17826816	5	7519298	A	G	1e-08	1.14	GWASCatalog	rs17826816
chr5	7396208	7830081	ENSG00000078295	ADCY2	+	protein_coding	56	17538	ADCY2	protein_coding	+	NA	0	rs13166360	5	7520881	G	T	1.81e-08	1.14	GWASDB_Junwen	rs13166360
chr5	7396208	7830081	ENSG00000078295	ADCY2	+	protein_coding	56	17538	ADCY2	protein_coding	+	NA	0	rs10061240	5	7535800	G	A	4.37e-05	1.09	GWASDB_Junwen	rs10061240
chr5	7396208	7830081	ENSG00000078295	ADCY2	+	protein_coding	56	17538	ADCY2	protein_coding	+	NA	0	rs13180878	5	7536194	G	C	4.04e-05	1.09	GWASDB_Junwen	rs13180878
chr5	7396208	7830081	ENSG00000078295	ADCY2	+	protein_coding	56	17538	ADCY2	protein_coding	+	NA	0	rs17231202	5	7546287	A	G	9.09e-08	1.14	GWASDB_Junwen	rs17231202
chr5	7396208	7830081	ENSG00000078295	ADCY2	+	protein_coding	56	17538	ADCY2	protein_coding	+	NA	0	rs10512928	5	7546411	C	T	2.92e-07	1.14	GWASDB_Junwen	rs10512928
chr5	7396208	7830081	ENSG00000078295	ADCY2	+	protein_coding	56	17538	ADCY2	protein_coding	+	NA	0	rs884964	5	7548854	T	C	3.68e-07	1.14	GWASDB_Junwen	rs884964
chr5	7396208	7830081	ENSG00000078295	ADCY2	+	protein_coding	56	17538	ADCY2	protein_coding	+	NA	0	rs12522444	5	7553501	G	A	7.06e-07	1.13	GWASDB_Junwen	rs12522444
chr5	7396208	7830081	ENSG00000078295	ADCY2	+	protein_coding	56	17538	ADCY2	protein_coding	+	NA	0	rs4530734	5	7565152	G	T	4.23e-07	1.16	GWASDB_Junwen	rs4530734
chr5	7396208	7830081	ENSG00000078295	ADCY2	+	protein_coding	56	17538	ADCY2	protein_coding	+	NA	0	rs12519539	5	7583156	A	G	5.54e-07	1.13	GWASDB_Junwen	rs12519539
chr5	7396208	7830081	ENSG00000078295	ADCY2	+	protein_coding	56	17538	ADCY2	protein_coding	+	NA	0	rs200550695	5	7587236	CT	C	1.5E10-8	0.92	Stah_Top30	rs200550695
chr5	7396208	7830081	ENSG00000078295	ADCY2	+	protein_coding	56	17538	ADCY2	protein_coding	+	NA	0	rs13166852	5	7595762	T	C	2.07e-05	1.1	GWASDB_Junwen	rs13166852
chr5	7396208	7830081	ENSG00000078295	ADCY2	+	protein_coding	56	17538	ADCY2	protein_coding	+	NA	0	rs2973322	5	7652518	G	A	0.000713	NA	GWASDB_Junwen	rs2973322
chr5	7396208	7830081	ENSG00000078295	ADCY2	+	protein_coding	56	17538	ADCY2	protein_coding	+	NA	0	rs58502974	5	7755900	T	G	1e-07		GWASCatalog	rs58502974
chr5	10971840	11904043	ENSG00000169862	CTNND2	-	protein_coding	176	6863	CTNND2	protein_coding	-	NA	0	rs27520	5	11218488	C	T	8.08e-05	NA	GWASDB_Junwen	rs27520
chr5	10971840	11904043	ENSG00000169862	CTNND2	-	protein_coding	176	6863	CTNND2	protein_coding	-	NA	0	rs2530215	5	11298223	T	C	7e-06	1.2196	GWASCatalog	rs2530215
chr5	58582221	58859394	ENSG00000152932	RAB3C	+	protein_coding	15	9656	RAB3C	protein_coding	+	NA	0	rs17344335	5	57917862	G	A	0.000435	NA	GWASDB_Junwen	rs17344335
chr5	58582221	58859394	ENSG00000152932	RAB3C	+	protein_coding	15	9656	RAB3C	protein_coding	+	NA	0	rs292988	5	57933998	G	A	7.49e-05	NA	GWASDB_Junwen	rs292988
chr5	71719163	71721048	ENSG00000164326	CARTPT	+	protein_coding	5	1216	CARTPT	protein_coding	+	NA	0	rs11575893	5	71015451	C	T	7.29e-05	NA	GWASDB_Junwen	rs11575893
chr5	76083172	76353939	ENSG00000122012	SV2C	+	protein_coding	28	12028	SV2C	protein_coding	+	NA	0	rs13170945	5	75441524	C	G	0.000952	NA	GWASDB_Junwen	rs13170945
chr5	76083172	76353939	ENSG00000122012	SV2C	+	protein_coding	28	12028	SV2C	protein_coding	+	NA	0	rs13179555	5	75448194	C	A	0.000697	NA	GWASDB_Junwen	rs13179555
chr5	76083172	76353939	ENSG00000122012	SV2C	+	protein_coding	28	12028	SV2C	protein_coding	+	NA	0	rs13184915	5	75456411	C	T	0.000628	NA	GWASDB_Junwen	rs13184915
chr5	76083172	76353939	ENSG00000122012	SV2C	+	protein_coding	28	12028	SV2C	protein_coding	+	NA	0	rs13167138	5	75458297	C	T	0.000677	NA	GWASDB_Junwen	rs13167138
chr5	76083172	76353939	ENSG00000122012	SV2C	+	protein_coding	28	12028	SV2C	protein_coding	+	NA	0	rs12653182	5	75465507	G	C	0.000827	NA	GWASDB_Junwen	rs12653182
chr5	76083172	76353939	ENSG00000122012	SV2C	+	protein_coding	28	12028	SV2C	protein_coding	+	NA	0	rs2055439	5	75475258	T	C	0.000653	NA	GWASDB_Junwen	rs2055439
chr5	76083172	76353939	ENSG00000122012	SV2C	+	protein_coding	28	12028	SV2C	protein_coding	+	NA	0	rs17651269	5	75483144	C	G	0.000814	NA	GWASDB_Junwen	rs17651269
chr5	76083172	76353939	ENSG00000122012	SV2C	+	protein_coding	28	12028	SV2C	protein_coding	+	NA	0	rs12153396	5	75485855	A	G	0.000808	NA	GWASDB_Junwen	rs12153396
chr5	76083172	76353939	ENSG00000122012	SV2C	+	protein_coding	28	12028	SV2C	protein_coding	+	NA	0	rs4703699	5	75505950	G	A	0.000866	NA	GWASDB_Junwen	rs4703699
chr5	111662621	111997464	ENSG00000134986	NREP	-	protein_coding	100	9337	NREP	protein_coding	-	NA	0	rs173896	5	111107115	T	A	7e-06	1.4282	GWASCatalog	rs173896
chr5	133196455	133612564	ENSG00000053108	FSTL4	-	protein_coding	55	6734	FSTL4	protein_coding	-	NA	0	rs10491291	5	132916359	C	T	4.82e-06	NA	GWASDB_Junwen	rs10491291
chr5	136975298	137598379	ENSG00000152377	SPOCK1	-	protein_coding	58	6222	SPOCK1	protein_coding	-	NA	0	rs17703757	5	136736272	C	T	9.85e-05	NA	GWASDB_Junwen	rs17703757
chr5	144170832	144474470	ENSG00000183775	KCTD16	+	protein_coding	7	14294	KCTD16	protein_coding	+	NA	0	rs6887917	5	143554780	G	A	0.000355	NA	GWASDB_Junwen	rs6887917
chr5	144170832	144474470	ENSG00000183775	KCTD16	+	protein_coding	7	14294	KCTD16	protein_coding	+	NA	0	rs17440108	5	143694251	A	G	0.00095	NA	GWASDB_Junwen	rs17440108
chr5	146581146	147084784	ENSG00000156475	PPP2R2B	-	protein_coding	145	13206	PPP2R2B	protein_coding	-	NA	0	rs609412	5	146225244	A	G	2e-06	1.07	GWASDB_Junwen	rs609412
chr5	146581146	147084784	ENSG00000156475	PPP2R2B	-	protein_coding	145	13206	PPP2R2B	protein_coding	-	NA	0	rs4495234	5	146278891	T	C	9.974e-05	1.06407	Stah_additional	rs4495234
chr5	150189957	150222788	ENSG00000011083	SLC6A7	+	protein_coding	32	4391	SLC6A7	protein_coding	+	NA	0	rs2240785	5	149581584	T	C	0.000286	NA	GWASDB_Junwen	rs2240785
chr5	150189957	150222788	ENSG00000011083	SLC6A7	+	protein_coding	32	4391	SLC6A7	protein_coding	+	NA	0	rs2240787	5	149581795	C	T	0.000298	NA	GWASDB_Junwen	rs2240787
chr5	150189957	150222788	ENSG00000011083	SLC6A7	+	protein_coding	32	4391	SLC6A7	protein_coding	+	NA	0	rs2240791	5	149582660	G	A	0.000306	NA	GWASDB_Junwen	rs2240791
chr5	151504093	151568944	ENSG00000086570	FAT2	-	protein_coding	34	14537	FAT2	protein_coding	-	NA	0	rs17741008	5	150896898	C	T	0.000264	NA	GWASDB_Junwen	rs17741008
chr5	151504093	151568944	ENSG00000086570	FAT2	-	protein_coding	34	14537	FAT2	protein_coding	-	NA	0	rs3822700	5	150907299	A	C	0.000255	NA	GWASDB_Junwen	rs3822700
chr5	157266079	157393233	ENSG00000055163	CYFIP2	+	protein_coding	259	10498	CYFIP2	protein_coding	+	NA	0	rs10063413	5	156811443	G	A	1.26e-05	NA	GWASDB_Junwen	rs10063413
chr5	161288429	161549044	ENSG00000145864	GABRB2	-	protein_coding	71	10002	GABRA6	protein_coding	+	NA	0	rs6881515	5	160911968	T	C	0.000341	NA	GWASDB_Junwen	rs6881515
chr5	161288429	161549044	ENSG00000145864	GABRB2	-	protein_coding	71	10002	GABRA6	protein_coding	+	NA	0	rs11135150	5	160915001	T	C	0.00021	NA	GWASDB_Junwen	rs11135150
chr5	161288429	161549044	ENSG00000145864	GABRB2	-	protein_coding	71	10002	GABRA6	protein_coding	+	NA	0	rs12153198	5	160915124	A	G	0.000278	NA	GWASDB_Junwen	rs12153198
chr5	161288429	161549044	ENSG00000145864	GABRB2	-	protein_coding	71	10002	GABRA6	protein_coding	+	NA	0	rs12153421	5	160917585	A	G	0.000252	NA	GWASDB_Junwen	rs12153421
chr5	161288429	161549044	ENSG00000145864	GABRB2	-	protein_coding	71	10002	GABRA6	protein_coding	+	NA	0	rs10069900	5	160917953	A	G	0.00036	NA	GWASDB_Junwen	rs10069900
chr5	161288429	161549044	ENSG00000145864	GABRB2	-	protein_coding	71	10002	GABRA6	protein_coding	+	NA	0	rs12153038	5	160921475	C	T	0.000252	NA	GWASDB_Junwen	rs12153038
chr5	161288429	161549044	ENSG00000145864	GABRB2	-	protein_coding	71	10002	GABRA6	protein_coding	+	NA	0	rs11748071	5	160921545	G	A	0.000104	NA	GWASDB_Junwen	rs11748071
chr5	161288429	161549044	ENSG00000145864	GABRB2	-	protein_coding	71	10002	GABRA6	protein_coding	+	NA	0	rs12189094	5	160923428	G	C	0.000283	NA	GWASDB_Junwen	rs12189094
chr5	161288429	161549044	ENSG00000145864	GABRB2	-	protein_coding	71	10002	GABRA6	protein_coding	+	NA	0	rs17462847	5	160927699	G	A	0.000369	NA	GWASDB_Junwen	rs17462847
chr5	161288429	161549044	ENSG00000145864	GABRB2	-	protein_coding	71	10002	GABRA6	protein_coding	+	NA	0	rs17462861	5	160928221	G	A	0.000203	NA	GWASDB_Junwen	rs17462861
chr5	161288429	161549044	ENSG00000145864	GABRB2	-	protein_coding	71	10002	GABRA6	protein_coding	+	NA	0	rs6880996	5	160933922	C	A	0.000261	NA	GWASDB_Junwen	rs6880996
chr5	161288429	161549044	ENSG00000145864	GABRB2	-	protein_coding	71	10002	GABRA6	protein_coding	+	NA	0	rs6882041	5	160942400	T	C	0.000397	NA	GWASDB_Junwen	rs6882041
chr5	161288429	161549044	ENSG00000145864	GABRB2	-	protein_coding	71	10002	GABRA6	protein_coding	+	NA	0	rs17463015	5	160942683	A	G	0.000341	NA	GWASDB_Junwen	rs17463015
chr5	161288429	161549044	ENSG00000145864	GABRB2	-	protein_coding	71	10002	GABRA6	protein_coding	+	NA	0	rs17522604	5	160942725	C	T	0.000233	NA	GWASDB_Junwen	rs17522604
chr5	161288429	161549044	ENSG00000145864	GABRB2	-	protein_coding	71	10002	GABRA6	protein_coding	+	NA	0	rs17463127	5	160952502	A	T	0.000289	NA	GWASDB_Junwen	rs17463127
chr5	161288429	161549044	ENSG00000145864	GABRB2	-	protein_coding	71	10002	GABRA6	protein_coding	+	NA	0	rs17522737	5	160952734	A	G	0.000525	NA	GWASDB_Junwen	rs17522737
chr5	161288429	161549044	ENSG00000145864	GABRB2	-	protein_coding	71	10002	GABRA6	protein_coding	+	NA	0	rs4921397	5	160954490	C	A	0.000575	NA	GWASDB_Junwen	rs4921397
chr5	161288429	161549044	ENSG00000145864	GABRB2	-	protein_coding	71	10002	GABRA6	protein_coding	+	NA	0	rs17522861	5	160955349	C	T	0.000744	NA	GWASDB_Junwen	rs17522861
chr5	161288429	161549044	ENSG00000145864	GABRB2	-	protein_coding	71	10002	GABRA6	protein_coding	+	NA	0	rs2066949	5	160957960	G	A	0.000507	NA	GWASDB_Junwen	rs2066949
chr5	161288429	161549044	ENSG00000145864	GABRB2	-	protein_coding	71	10002	GABRA6	protein_coding	+	NA	0	rs11741542	5	160958985	G	T	0.000581	NA	GWASDB_Junwen	rs11741542
chr5	161288429	161549044	ENSG00000145864	GABRB2	-	protein_coding	71	10002	GABRA6	protein_coding	+	NA	0	rs12187676	5	160966394	G	C	0.000428	NA	GWASDB_Junwen	rs12187676
chr5	161288429	161549044	ENSG00000145864	GABRB2	-	protein_coding	71	10002	GABRA6	protein_coding	+	NA	0	rs3816596	5	160975332	C	T	0.000856	NA	GWASDB_Junwen	rs3816596
chr5	161547063	161702106	ENSG00000145863	GABRA6	+	protein_coding	49	3738	GABRA6	protein_coding	+	NA	0	rs3816596	5	160975332	C	T	0.000856	NA	GWASDB_Junwen	rs3816596
chr5	161547063	161702106	ENSG00000145863	GABRA6	+	protein_coding	49	3738	GABRA6	protein_coding	+	NA	0	rs9313891	5	161020788	A	G	0.000489	NA	GWASDB_Junwen	rs9313891
chr5	162000057	162155481	ENSG00000113327	GABRG2	+	protein_coding	231	22914	GABRG2	protein_coding	+	NA	0	chr5_161432130_I	5	161432130	D	I	8.297e-06	1.13735	Stah_additional	rs201601822_rs762535300
chr5	175796310	175884020	ENSG00000145920	CPLX2	+	protein_coding	40	7099	CPLX2	protein_coding	+	NA	0	rs1863931	5	175256526	G	A	0.000423	NA	GWASDB_Junwen	rs1863931
chr5	175796310	175884020	ENSG00000145920	CPLX2	+	protein_coding	40	7099	CPLX2	protein_coding	+	NA	0	rs10061059	5	175261050	G	A	0.000389	NA	GWASDB_Junwen	rs10061059
chr6	37630679	37699306	ENSG00000112139	MDGA1	-	protein_coding	63	14187	MDGA1	protein_coding	-	NA	0	rs6903441	6	37633072	G	A	9.7e-05	NA	GWASDB_Junwen	rs6903441
chr6	52361421	52403549	ENSG00000170915	PAQR8	+	protein_coding	7	5057	PAQR8	protein_coding	+	NA	0	rs10807443	6	52242105	T	C	0.000914	NA	GWASDB_Junwen	rs10807443
chr6	52361421	52403549	ENSG00000170915	PAQR8	+	protein_coding	7	5057	PAQR8	protein_coding	+	NA	0	rs722101	6	52261566	C	T	8.09e-05	NA	GWASDB_Junwen	rs722101
chr6	52361421	52403549	ENSG00000170915	PAQR8	+	protein_coding	7	5057	PAQR8	protein_coding	+	NA	0	rs2397086	6	52261671	A	C	6.63e-05	NA	GWASDB_Junwen	rs2397086
chr6	52361421	52403549	ENSG00000170915	PAQR8	+	protein_coding	7	5057	PAQR8	protein_coding	+	NA	0	rs1408258	6	52265818	T	C	4.54e-05	NA	GWASDB_Junwen	rs1408258
chr6	52361421	52403549	ENSG00000170915	PAQR8	+	protein_coding	7	5057	PAQR8	protein_coding	+	NA	0	rs6901937	6	52266051	C	T	5.92e-05	NA	GWASDB_Junwen	rs6901937
chr6	52361421	52403549	ENSG00000170915	PAQR8	+	protein_coding	7	5057	PAQR8	protein_coding	+	NA	0	rs17591255	6	52266334	G	A	4.36e-05	NA	GWASDB_Junwen	rs17591255
chr6	52361421	52403549	ENSG00000170915	PAQR8	+	protein_coding	7	5057	PAQR8	protein_coding	+	NA	0	rs3748066	6	52268008	T	G	9.85e-05	NA	GWASDB_Junwen	rs3748066
chr6	55434369	55579214	ENSG00000146151	HMGCLL1	-	protein_coding	60	4800	HMGCLL1	protein_coding	-	NA	0	rs12195882	6	55302377	G	A	0.000686	NA	GWASDB_Junwen	rs12195882
chr6	55434369	55579214	ENSG00000146151	HMGCLL1	-	protein_coding	60	4800	HMGCLL1	protein_coding	-	NA	0	rs7776283	6	55302486	T	G	0.000319	NA	GWASDB_Junwen	rs7776283
chr6	55434369	55579214	ENSG00000146151	HMGCLL1	-	protein_coding	60	4800	HMGCLL1	protein_coding	-	NA	0	rs10948922	6	55303448	G	A	0.000346	NA	GWASDB_Junwen	rs10948922
chr6	55434369	55579214	ENSG00000146151	HMGCLL1	-	protein_coding	60	4800	HMGCLL1	protein_coding	-	NA	0	rs4715548	6	55305291	T	C	0.000415	NA	GWASDB_Junwen	rs4715548
chr6	55434369	55579214	ENSG00000146151	HMGCLL1	-	protein_coding	60	4800	HMGCLL1	protein_coding	-	NA	0	rs6918642	6	55312698	G	T	0.000268	NA	GWASDB_Junwen	rs6918642
chr6	55434369	55579214	ENSG00000146151	HMGCLL1	-	protein_coding	60	4800	HMGCLL1	protein_coding	-	NA	0	rs9464247	6	55313379	G	A	0.000226	NA	GWASDB_Junwen	rs9464247
chr6	55434369	55579214	ENSG00000146151	HMGCLL1	-	protein_coding	60	4800	HMGCLL1	protein_coding	-	NA	0	rs4236130	6	55318527	C	A	0.000761	NA	GWASDB_Junwen	rs4236130
chr6	55434369	55579214	ENSG00000146151	HMGCLL1	-	protein_coding	60	4800	HMGCLL1	protein_coding	-	NA	0	rs4256438	6	55319485	T	C	0.000209	NA	GWASDB_Junwen	rs4256438
chr6	55434369	55579214	ENSG00000146151	HMGCLL1	-	protein_coding	60	4800	HMGCLL1	protein_coding	-	NA	0	rs6928695	6	55333415	T	C	0.000344	NA	GWASDB_Junwen	rs6928695
chr6	55434369	55579214	ENSG00000146151	HMGCLL1	-	protein_coding	60	4800	HMGCLL1	protein_coding	-	NA	0	rs4712105	6	55344782	A	G	0.000339	NA	GWASDB_Junwen	rs4712105
chr6	55434369	55579214	ENSG00000146151	HMGCLL1	-	protein_coding	60	4800	HMGCLL1	protein_coding	-	NA	0	rs3807018	6	55354613	A	G	0.00029	NA	GWASDB_Junwen	rs3807018
chr6	55434369	55579214	ENSG00000146151	HMGCLL1	-	protein_coding	60	4800	HMGCLL1	protein_coding	-	NA	0	rs10456715	6	55356693	A	G	0.000228	NA	GWASDB_Junwen	rs10456715
chr6	55434369	55579214	ENSG00000146151	HMGCLL1	-	protein_coding	60	4800	HMGCLL1	protein_coding	-	NA	0	rs12193408	6	55371268	G	A	0.000278	NA	GWASDB_Junwen	rs12193408
chr6	55434369	55579214	ENSG00000146151	HMGCLL1	-	protein_coding	60	4800	HMGCLL1	protein_coding	-	NA	0	rs12202230	6	55374178	A	T	0.000325	NA	GWASDB_Junwen	rs12202230
chr6	55434369	55579214	ENSG00000146151	HMGCLL1	-	protein_coding	60	4800	HMGCLL1	protein_coding	-	NA	0	rs6907772	6	55379442	T	A	0.000225	NA	GWASDB_Junwen	rs6907772
chr6	55434369	55579214	ENSG00000146151	HMGCLL1	-	protein_coding	60	4800	HMGCLL1	protein_coding	-	NA	0	rs12200439	6	55380308	G	A	0.000323	NA	GWASDB_Junwen	rs12200439
chr6	55434369	55579214	ENSG00000146151	HMGCLL1	-	protein_coding	60	4800	HMGCLL1	protein_coding	-	NA	0	rs12525326	6	55383610	C	T	0.000229	NA	GWASDB_Junwen	rs12525326
chr6	55434369	55579214	ENSG00000146151	HMGCLL1	-	protein_coding	60	4800	HMGCLL1	protein_coding	-	NA	0	rs9357865	6	55386477	A	G	0.000763	NA	GWASDB_Junwen	rs9357865
chr6	55434369	55579214	ENSG00000146151	HMGCLL1	-	protein_coding	60	4800	HMGCLL1	protein_coding	-	NA	0	rs9296792	6	55393687	G	A	0.000512	NA	GWASDB_Junwen	rs9296792
chr6	68635367	69389511	ENSG00000135298	ADGRB3	+	protein_coding	86	6490	ADGRB3	protein_coding	+	NA	0	rs2342761	6	69610281	G	A	0.000164	NA	GWASDB_Junwen	rs2342761
chr6	68635367	69389511	ENSG00000135298	ADGRB3	+	protein_coding	86	6490	ADGRB3	protein_coding	+	NA	0	rs10485435	6	69615615	G	T	0.000815	NA	GWASDB_Junwen	rs10485435
chr6	68635367	69389511	ENSG00000135298	ADGRB3	+	protein_coding	86	6490	ADGRB3	protein_coding	+	NA	0	rs9294812	6	69618124	C	G	0.000808	NA	GWASDB_Junwen	rs9294812
chr6	68635367	69389511	ENSG00000135298	ADGRB3	+	protein_coding	86	6490	ADGRB3	protein_coding	+	NA	0	rs1932614	6	69656950	G	A	0.000712	NA	GWASDB_Junwen	rs1932614
chr6	68635367	69389511	ENSG00000135298	ADGRB3	+	protein_coding	86	6490	ADGRB3	protein_coding	+	NA	0	rs1415033	6	69680063	C	A	0.000723	NA	GWASDB_Junwen	rs1415033
chr6	71886703	72400994	ENSG00000079841	RIMS1	+	protein_coding	416	12788	RIMS1	protein_coding	+	NA	0	rs2463709	6	72864904	T	C	5.337e-05	1.05897	Stah_additional	rs2463709
chr6	72621792	73198848	ENSG00000185760	KCNQ5	+	protein_coding	143	7570	KCNQ5	protein_coding	+	NA	0	rs17749408	6	73358340	G	A	0.000893	NA	GWASDB_Junwen	rs17749408
chr6	83552880	83709691	ENSG00000065609	SNAP91	-	protein_coding	331	6651	SNAP91	protein_coding	-	NA	0	rs798395	6	84269317	T	C	1.3e-05	NA	GWASDB_Junwen	rs798395
chr6	83552880	83709691	ENSG00000065609	SNAP91	-	protein_coding	331	6651	SNAP91	protein_coding	-	NA	0	rs9341963	6	84287238	T	C	1.03e-05	NA	GWASDB_Junwen	rs9341963
chr6	83552880	83709691	ENSG00000065609	SNAP91	-	protein_coding	331	6651	SNAP91	protein_coding	-	NA	0	chr6_84351889_I	6	84351889	I	D	2.339e-06	1.07133	Stah_additional	rs5877858
chr6	96015984	96215612	ENSG00000172461	FUT9	+	protein_coding	6	13719	FUT9	protein_coding	+	NA	0	rs4002794	6	96511945	C	G	1.19e-05	NA	GWASDB_Junwen	rs4002794
chr6	96924620	97140754	ENSG00000186231	KLHL32	+	protein_coding	58	4124	KLHL32	protein_coding	+	NA	0	rs879382	6	97536333	C	A	0.000109	NA	GWASDB_Junwen	rs879382
chr6	101398788	102070083	ENSG00000164418	GRIK2	+	protein_coding	117	7375	GRIK2	protein_coding	+	NA	0	rs6911953	6	101867394	G	A	6.06e-05	NA	GWASDB_Junwen	rs6911953
chr6	101398788	102070083	ENSG00000164418	GRIK2	+	protein_coding	117	7375	GRIK2	protein_coding	+	NA	0	rs1832413	6	101873533	A	G	1.07e-05	NA	GWASDB_Junwen	rs1832413
chr6	101398788	102070083	ENSG00000164418	GRIK2	+	protein_coding	117	7375	GRIK2	protein_coding	+	NA	0	rs1856310	6	101897534	G	T	3.39e-05	NA	GWASDB_Junwen	rs1856310
chr6	101398788	102070083	ENSG00000164418	GRIK2	+	protein_coding	117	7375	GRIK2	protein_coding	+	NA	0	rs2255306	6	101987410	A	C	2.66e-05	NA	GWASDB_Junwen	rs2255306
chr6	101398788	102070083	ENSG00000164418	GRIK2	+	protein_coding	117	7375	GRIK2	protein_coding	+	NA	0	rs2518300	6	101988538	T	C	2.15e-05	NA	GWASDB_Junwen	rs2518300
chr6	101398788	102070083	ENSG00000164418	GRIK2	+	protein_coding	117	7375	GRIK2	protein_coding	+	NA	0	rs2518220	6	101991728	A	G	1.98e-05	NA	GWASDB_Junwen	rs2518220
chr6	101398788	102070083	ENSG00000164418	GRIK2	+	protein_coding	117	7375	GRIK2	protein_coding	+	NA	0	rs2518289	6	101997494	A	G	4.19e-05	NA	GWASDB_Junwen	rs2518289
chr6	101398788	102070083	ENSG00000164418	GRIK2	+	protein_coding	117	7375	GRIK2	protein_coding	+	NA	0	rs2852570	6	102000287	T	A	2.59e-05	NA	GWASDB_Junwen	rs2852570
chr6	101398788	102070083	ENSG00000164418	GRIK2	+	protein_coding	117	7375	GRIK2	protein_coding	+	NA	0	rs2245825	6	102002591	A	C	3.36e-05	NA	GWASDB_Junwen	rs2245825
chr6	101398788	102070083	ENSG00000164418	GRIK2	+	protein_coding	117	7375	GRIK2	protein_coding	+	NA	0	rs2518302	6	102002868	A	C	3.18e-05	NA	GWASDB_Junwen	rs2518302
chr6	101398788	102070083	ENSG00000164418	GRIK2	+	protein_coding	117	7375	GRIK2	protein_coding	+	NA	0	rs2518221	6	102006568	G	C	3.92e-05	NA	GWASDB_Junwen	rs2518221
chr6	101398788	102070083	ENSG00000164418	GRIK2	+	protein_coding	117	7375	GRIK2	protein_coding	+	NA	0	rs2852578	6	102007254	G	C	0.000546	NA	GWASDB_Junwen	rs2852578
chr6	101398788	102070083	ENSG00000164418	GRIK2	+	protein_coding	117	7375	GRIK2	protein_coding	+	NA	0	rs6936552	6	102037684	A	G	0.000296	NA	GWASDB_Junwen	rs6936552
chr6	101398788	102070083	ENSG00000164418	GRIK2	+	protein_coding	117	7375	GRIK2	protein_coding	+	NA	0	rs1415484	6	102042953	C	A	0.000454	NA	GWASDB_Junwen	rs1415484
chr6	101398788	102070083	ENSG00000164418	GRIK2	+	protein_coding	117	7375	GRIK2	protein_coding	+	NA	0	rs9404120	6	102043286	T	C	0.000961	NA	GWASDB_Junwen	rs9404120
chr6	101398788	102070083	ENSG00000164418	GRIK2	+	protein_coding	117	7375	GRIK2	protein_coding	+	NA	0	rs471128	6	102047689	G	T	0.000427	NA	GWASDB_Junwen	rs471128
chr6	101398788	102070083	ENSG00000164418	GRIK2	+	protein_coding	117	7375	GRIK2	protein_coding	+	NA	0	rs608729	6	102048504	A	G	0.000437	NA	GWASDB_Junwen	rs608729
chr6	101398788	102070083	ENSG00000164418	GRIK2	+	protein_coding	117	7375	GRIK2	protein_coding	+	NA	0	rs9377284	6	102050173	G	T	0.000699	NA	GWASDB_Junwen	rs9377284
chr6	101398788	102070083	ENSG00000164418	GRIK2	+	protein_coding	117	7375	GRIK2	protein_coding	+	NA	0	rs685686	6	102050780	T	C	0.000304	NA	GWASDB_Junwen	rs685686
chr6	101398788	102070083	ENSG00000164418	GRIK2	+	protein_coding	117	7375	GRIK2	protein_coding	+	NA	0	rs543196	6	102051349	G	A	0.000308	NA	GWASDB_Junwen	rs543196
chr6	101398788	102070083	ENSG00000164418	GRIK2	+	protein_coding	117	7375	GRIK2	protein_coding	+	NA	0	rs12333317	6	102261917	G	A	0.000635	NA	GWASDB_Junwen	rs12333317
chr6	101398788	102070083	ENSG00000164418	GRIK2	+	protein_coding	117	7375	GRIK2	protein_coding	+	NA	0	rs9498719	6	102267086	C	T	0.000582	NA	GWASDB_Junwen	rs9498719
chr6	123804141	124825657	ENSG00000188580	NKAIN2	+	protein_coding	29	4197	NKAIN2	protein_coding	+	NA	0	rs17749667	6	124174336	A	G	0.000795	NA	GWASDB_Junwen	rs17749667
chr6	123804141	124825657	ENSG00000188580	NKAIN2	+	protein_coding	29	4197	NKAIN2	protein_coding	+	NA	0	rs17693403	6	124183703	G	A	0.000634	NA	GWASDB_Junwen	rs17693403
chr6	123804141	124825657	ENSG00000188580	NKAIN2	+	protein_coding	29	4197	NKAIN2	protein_coding	+	NA	0	rs7744173	6	124187969	A	T	0.000118	NA	GWASDB_Junwen	rs7744173
chr6	123804141	124825657	ENSG00000188580	NKAIN2	+	protein_coding	29	4197	NKAIN2	protein_coding	+	NA	0	rs6924068	6	124190888	A	G	8.98e-05	NA	GWASDB_Junwen	rs6924068
chr6	123804141	124825657	ENSG00000188580	NKAIN2	+	protein_coding	29	4197	NKAIN2	protein_coding	+	NA	0	rs1490363	6	124194095	C	A	0.000285	NA	GWASDB_Junwen	rs1490363
chr6	123804141	124825657	ENSG00000188580	NKAIN2	+	protein_coding	29	4197	NKAIN2	protein_coding	+	NA	0	rs11753061	6	124194354	G	A	0.000125	NA	GWASDB_Junwen	rs11753061
chr6	123804141	124825657	ENSG00000188580	NKAIN2	+	protein_coding	29	4197	NKAIN2	protein_coding	+	NA	0	rs9320964	6	124195807	A	T	3.35e-06	NA	GWASDB_Junwen	rs9320964
chr6	123804141	124825657	ENSG00000188580	NKAIN2	+	protein_coding	29	4197	NKAIN2	protein_coding	+	NA	0	rs9372760	6	124196345	T	A	3.45e-06	NA	GWASDB_Junwen	rs9372760
chr6	123804141	124825657	ENSG00000188580	NKAIN2	+	protein_coding	29	4197	NKAIN2	protein_coding	+	NA	0	rs9372761	6	124196412	C	T	0.000865	NA	GWASDB_Junwen	rs9372761
chr6	123804141	124825657	ENSG00000188580	NKAIN2	+	protein_coding	29	4197	NKAIN2	protein_coding	+	NA	0	rs9372762	6	124196534	C	A	4.49e-06	NA	GWASDB_Junwen	rs9372762
chr6	123804141	124825657	ENSG00000188580	NKAIN2	+	protein_coding	29	4197	NKAIN2	protein_coding	+	NA	0	rs7742731	6	124197585	G	A	4.24e-06	NA	GWASDB_Junwen	rs7742731
chr6	123804141	124825657	ENSG00000188580	NKAIN2	+	protein_coding	29	4197	NKAIN2	protein_coding	+	NA	0	rs17625478	6	124198889	A	G	3.75e-06	NA	GWASDB_Junwen	rs17625478
chr6	123804141	124825657	ENSG00000188580	NKAIN2	+	protein_coding	29	4197	NKAIN2	protein_coding	+	NA	0	rs9490983	6	124200584	G	A	0.00077	NA	GWASDB_Junwen	rs9490983
chr6	123804141	124825657	ENSG00000188580	NKAIN2	+	protein_coding	29	4197	NKAIN2	protein_coding	+	NA	0	rs9388287	6	124200765	G	A	0.00052	NA	GWASDB_Junwen	rs9388287
chr6	123804141	124825657	ENSG00000188580	NKAIN2	+	protein_coding	29	4197	NKAIN2	protein_coding	+	NA	0	rs2130589	6	124201150	G	A	1.14e-05	NA	GWASDB_Junwen	rs2130589
chr6	123804141	124825657	ENSG00000188580	NKAIN2	+	protein_coding	29	4197	NKAIN2	protein_coding	+	NA	0	rs1352676	6	124202548	C	G	0.000286	NA	GWASDB_Junwen	rs1352676
chr6	123804141	124825657	ENSG00000188580	NKAIN2	+	protein_coding	29	4197	NKAIN2	protein_coding	+	NA	0	rs1352678	6	124202712	C	T	0.000498	NA	GWASDB_Junwen	rs1352678
chr6	123804141	124825657	ENSG00000188580	NKAIN2	+	protein_coding	29	4197	NKAIN2	protein_coding	+	NA	0	rs9388288	6	124206586	G	A	0.000739	NA	GWASDB_Junwen	rs9388288
chr6	123804141	124825657	ENSG00000188580	NKAIN2	+	protein_coding	29	4197	NKAIN2	protein_coding	+	NA	0	rs1490357	6	124206803	T	A	0.000481	NA	GWASDB_Junwen	rs1490357
chr6	123804141	124825657	ENSG00000188580	NKAIN2	+	protein_coding	29	4197	NKAIN2	protein_coding	+	NA	0	rs2057081	6	124215440	G	C	0.00082	NA	GWASDB_Junwen	rs2057081
chr6	123804141	124825657	ENSG00000188580	NKAIN2	+	protein_coding	29	4197	NKAIN2	protein_coding	+	NA	0	rs11154196	6	124217713	G	A	0.000869	NA	GWASDB_Junwen	rs11154196
chr6	123804141	124825657	ENSG00000188580	NKAIN2	+	protein_coding	29	4197	NKAIN2	protein_coding	+	NA	0	rs9490996	6	124230928	T	C	0.000262	NA	GWASDB_Junwen	rs9490996
chr6	123804141	124825657	ENSG00000188580	NKAIN2	+	protein_coding	29	4197	NKAIN2	protein_coding	+	NA	0	rs1883870	6	124231022	G	A	0.000315	NA	GWASDB_Junwen	rs1883870
chr6	123804141	124825657	ENSG00000188580	NKAIN2	+	protein_coding	29	4197	NKAIN2	protein_coding	+	NA	0	rs7750560	6	124451099	A	T	7.87e-05	1.18649	Stah_additional	rs7750560
chr6	123804141	124825657	ENSG00000188580	NKAIN2	+	protein_coding	29	4197	NKAIN2	protein_coding	+	NA	0	rs9388306	6	124470054	G	C	0.000869	NA	GWASDB_Junwen	rs9388306
chr6	123804141	124825657	ENSG00000188580	NKAIN2	+	protein_coding	29	4197	NKAIN2	protein_coding	+	NA	0	rs2146252	6	124470761	T	C	0.000871	NA	GWASDB_Junwen	rs2146252
chr6	123804141	124825657	ENSG00000188580	NKAIN2	+	protein_coding	29	4197	NKAIN2	protein_coding	+	NA	0	rs2146253	6	124470796	G	A	0.000876	NA	GWASDB_Junwen	rs2146253
chr6	123804141	124825657	ENSG00000188580	NKAIN2	+	protein_coding	29	4197	NKAIN2	protein_coding	+	NA	0	rs2008699	6	124471208	T	C	0.000882	NA	GWASDB_Junwen	rs2008699
chr6	123804141	124825657	ENSG00000188580	NKAIN2	+	protein_coding	29	4197	NKAIN2	protein_coding	+	NA	0	rs2008708	6	124471337	A	G	0.000894	NA	GWASDB_Junwen	rs2008708
chr6	123804141	124825657	ENSG00000188580	NKAIN2	+	protein_coding	29	4197	NKAIN2	protein_coding	+	NA	0	rs802273	6	124481616	G	T	0.000788	NA	GWASDB_Junwen	rs802273
chr6	123804141	124825657	ENSG00000188580	NKAIN2	+	protein_coding	29	4197	NKAIN2	protein_coding	+	NA	0	rs802274	6	124483459	A	G	0.000744	NA	GWASDB_Junwen	rs802274
chr6	123804141	124825657	ENSG00000188580	NKAIN2	+	protein_coding	29	4197	NKAIN2	protein_coding	+	NA	0	rs749212	6	124483836	G	A	0.000711	NA	GWASDB_Junwen	rs749212
chr6	123804141	124825657	ENSG00000188580	NKAIN2	+	protein_coding	29	4197	NKAIN2	protein_coding	+	NA	0	rs811418	6	124484988	A	C	0.000838	NA	GWASDB_Junwen	rs811418
chr6	123804141	124825657	ENSG00000188580	NKAIN2	+	protein_coding	29	4197	NKAIN2	protein_coding	+	NA	0	rs11154244	6	124885670	C	T	0.000168	NA	GWASDB_Junwen	rs11154244
chr6	123804141	124825657	ENSG00000188580	NKAIN2	+	protein_coding	29	4197	NKAIN2	protein_coding	+	NA	0	rs145641727	6	124887219	A	AT	0.000228	NA	GWASDB_Junwen	rs145641727
chr6	123804141	124825657	ENSG00000188580	NKAIN2	+	protein_coding	29	4197	NKAIN2	protein_coding	+	NA	0	rs144875890	6	125031148	A	G	7.983e-05	0.94582	Stah_additional	rs144875890
chr6	127438406	127519001	ENSG00000255330	AL096711.2	-	protein_coding	26	11464	KIAA0408	protein_coding	-	NA	0	rs2236026	6	127768472	G	A	0.000291	NA	GWASDB_Junwen	rs2236026
chr6	127438406	127519001	ENSG00000255330	AL096711.2	-	protein_coding	26	11464	KIAA0408	protein_coding	-	NA	0	rs3757001	6	127774309	A	G	0.000332	NA	GWASDB_Junwen	rs3757001
chr6	127438406	127519001	ENSG00000255330	AL096711.2	-	protein_coding	26	11464	KIAA0408	protein_coding	-	NA	0	rs9375513	6	127775166	T	C	0.000315	NA	GWASDB_Junwen	rs9375513
chr6	127440343	127459391	ENSG00000189367	KIAA0408	-	protein_coding	20	7229	KIAA0408	protein_coding	-	NA	0	rs2236026	6	127768472	G	A	0.000291	NA	GWASDB_Junwen	rs2236026
chr6	127440343	127459391	ENSG00000189367	KIAA0408	-	protein_coding	20	7229	KIAA0408	protein_coding	-	NA	0	rs3757001	6	127774309	A	G	0.000332	NA	GWASDB_Junwen	rs3757001
chr6	127440343	127459391	ENSG00000189367	KIAA0408	-	protein_coding	20	7229	KIAA0408	protein_coding	-	NA	0	rs9375513	6	127775166	T	C	0.000315	NA	GWASDB_Junwen	rs9375513
chr6	138161921	138344663	ENSG00000112379	ARFGEF3	+	protein_coding	34	14877	ARFGEF3	protein_coding	+	NA	0	rs203145	6	138615148	G	A	0.000141	NA	GWASDB_Junwen	rs203145
chr6	165327287	165986496	ENSG00000112541	PDE10A	-	protein_coding	51	12348	PDE10A	protein_coding	-	NA	107	rs481701	6	165948886	G	C	2.77e-05	NA	GWASDB_Junwen	rs481701
chr6	165327287	165986496	ENSG00000112541	PDE10A	-	protein_coding	51	12348	PDE10A	protein_coding	-	NA	107	rs1039002	6	166155457	G	T	2e-08		GWASCatalog	rs1039002
chr6	165327287	165986496	ENSG00000112541	PDE10A	-	protein_coding	51	12348	PDE10A	protein_coding	-	NA	107	rs213997	6	166367429	G	A	0.000175	NA	GWASDB_Junwen	rs213997
chr7	14145049	14974777	ENSG00000136267	DGKB	-	protein_coding	192	9491	DGKB	protein_coding	-	NA	0	rs7799696	7	14209220	T	G	6.46e-05	NA	GWASDB_Junwen	rs7799696
chr7	14145049	14974777	ENSG00000136267	DGKB	-	protein_coding	192	9491	DGKB	protein_coding	-	NA	0	rs6977358	7	14398086	G	A	4.56e-05	NA	GWASDB_Junwen	rs6977358
chr7	14145049	14974777	ENSG00000136267	DGKB	-	protein_coding	192	9491	DGKB	protein_coding	-	NA	0	rs1036140	7	14435527	T	A	0.000676	NA	GWASDB_Junwen	rs1036140
chr7	14145049	14974777	ENSG00000136267	DGKB	-	protein_coding	192	9491	DGKB	protein_coding	-	NA	0	rs10243451	7	14443963	T	C	0.000994	NA	GWASDB_Junwen	rs10243451
chr7	14145049	14974777	ENSG00000136267	DGKB	-	protein_coding	192	9491	DGKB	protein_coding	-	NA	0	rs7780569	7	14445041	C	T	0.000991	NA	GWASDB_Junwen	rs7780569
chr7	14145049	14974777	ENSG00000136267	DGKB	-	protein_coding	192	9491	DGKB	protein_coding	-	NA	0	rs1560575	7	14446074	A	T	0.000982	NA	GWASDB_Junwen	rs1560575
chr7	14145049	14974777	ENSG00000136267	DGKB	-	protein_coding	192	9491	DGKB	protein_coding	-	NA	0	rs1560574	7	14446092	T	C	0.000954	NA	GWASDB_Junwen	rs1560574
chr7	14145049	14974777	ENSG00000136267	DGKB	-	protein_coding	192	9491	DGKB	protein_coding	-	NA	0	rs12535183	7	14450753	T	C	0.000691	NA	GWASDB_Junwen	rs12535183
chr7	14145049	14974777	ENSG00000136267	DGKB	-	protein_coding	192	9491	DGKB	protein_coding	-	NA	0	rs12532527	7	14450837	G	A	0.000847	NA	GWASDB_Junwen	rs12532527
chr7	14145049	14974777	ENSG00000136267	DGKB	-	protein_coding	192	9491	DGKB	protein_coding	-	NA	0	rs9639191	7	14452944	T	A	0.000737	NA	GWASDB_Junwen	rs9639191
chr7	14145049	14974777	ENSG00000136267	DGKB	-	protein_coding	192	9491	DGKB	protein_coding	-	NA	0	rs891808	7	14453061	G	A	0.000621	NA	GWASDB_Junwen	rs891808
chr7	14145049	14974777	ENSG00000136267	DGKB	-	protein_coding	192	9491	DGKB	protein_coding	-	NA	0	rs17777395	7	14464605	C	A	0.000935	NA	GWASDB_Junwen	rs17777395
chr7	26291895	26374317	ENSG00000086300	SNX10	+	protein_coding	53	3518	SNX10	protein_coding	+	NA	0	rs10951130	7	26385826	T	G	0.000706	NA	GWASDB_Junwen	rs10951130
chr7	29122340	29514667	ENSG00000285162	AC004593.3	+	protein_coding	21	5049	AC004593.3	protein_coding	+	NA	0	rs39112	7	29324232	G	A	0.000861	NA	GWASDB_Junwen	rs39112
chr7	29122340	29514667	ENSG00000285162	AC004593.3	+	protein_coding	21	5049	AC004593.3	protein_coding	+	NA	0	rs2391756	7	29431458	C	G	0.000886	NA	GWASDB_Junwen	rs2391756
chr7	29146569	29512735	ENSG00000106069	CHN2	+	protein_coding	140	8801	CHN2	protein_coding	+	NA	0	rs39112	7	29324232	G	A	0.000861	NA	GWASDB_Junwen	rs39112
chr7	29146569	29512735	ENSG00000106069	CHN2	+	protein_coding	140	8801	CHN2	protein_coding	+	NA	0	rs2391756	7	29431458	C	G	0.000886	NA	GWASDB_Junwen	rs2391756
chr7	29920103	29990289	ENSG00000136193	SCRN1	-	protein_coding	58	6046	SCRN1	protein_coding	-	NA	0	rs11540584	7	29961939	T	G	6.693e-05	1.07026	Stah_additional	rs11540584
chr7	38383704	38631420	ENSG00000078053	AMPH	-	protein_coding	80	5636	AMPH	protein_coding	-	NA	147	rs2392583	7	38598017	C	G	8.86e-05	NA	GWASDB_Junwen	rs2392583
chr7	38383704	38631420	ENSG00000078053	AMPH	-	protein_coding	80	5636	AMPH	protein_coding	-	NA	147	rs6967370	7	38600176	A	G	5.1e-05	1.57	GWASDB_Junwen	rs6967370
chr7	43112599	43566001	ENSG00000002746	HECW1	+	protein_coding	87	13965	HECW1	protein_coding	+	NA	0	rs17172174	7	43255516	G	A	9.89e-05	NA	GWASDB_Junwen	rs17172174
chr7	44217150	44334577	ENSG00000058404	CAMK2B	-	protein_coding	336	8159	CAMK2B	protein_coding	-	NA	0	rs77715675	7	44289498	C	G	7.361e-05	1.09286	Stah_additional	rs77715675
chr7	49773661	49921950	ENSG00000188730	VWC2	+	protein_coding	4	11299	VWC2	protein_coding	+	NA	0	rs13245988	7	49854861	T	A	0.000945	NA	GWASDB_Junwen	rs13245988
chr7	49773661	49921950	ENSG00000188730	VWC2	+	protein_coding	4	11299	VWC2	protein_coding	+	NA	0	rs691895	7	49879539	G	A	9.74e-05	NA	GWASDB_Junwen	rs691895
chr7	51016212	51316799	ENSG00000106078	COBL	-	protein_coding	94	14349	COBL	protein_coding	-	NA	19	rs112568753	7	51096830	C	G	8.151e-05	0.2572	Stah_additional	rs112568753
chr7	51016212	51316799	ENSG00000106078	COBL	-	protein_coding	94	14349	COBL	protein_coding	-	NA	19	rs315100	7	51366170	C	T	0.000526	NA	GWASDB_Junwen	rs315100
chr7	78017057	79453574	ENSG00000187391	MAGI2	-	protein_coding	351	31529	MAGI2	protein_coding	-	NA	0	rs3807676	7	77802070	A	C	0.000318	NA	GWASDB_Junwen	rs3807676
chr7	78017057	79453574	ENSG00000187391	MAGI2	-	protein_coding	351	31529	MAGI2	protein_coding	-	NA	0	rs144053074	7	77919729	A	G	7.063e-05	0.84248	Stah_additional	rs144053074
chr7	78017057	79453574	ENSG00000187391	MAGI2	-	protein_coding	351	31529	MAGI2	protein_coding	-	NA	0	rs38095	7	78234264	T	C	0.000149	NA	GWASDB_Junwen	rs38095
chr7	78017057	79453574	ENSG00000187391	MAGI2	-	protein_coding	351	31529	MAGI2	protein_coding	-	NA	0	rs17469166	7	78528822	T	G	8.93e-05	NA	GWASDB_Junwen	rs17469166
chr7	78017057	79453574	ENSG00000187391	MAGI2	-	protein_coding	351	31529	MAGI2	protein_coding	-	NA	0	rs7791106	7	78537682	C	T	1.25e-05	NA	GWASDB_Junwen	rs7791106
chr7	78017057	79453574	ENSG00000187391	MAGI2	-	protein_coding	351	31529	MAGI2	protein_coding	-	NA	0	rs4730806	7	79030922	A	C	0.000749	NA	GWASDB_Junwen	rs4730806
chr7	78017057	79453574	ENSG00000187391	MAGI2	-	protein_coding	351	31529	MAGI2	protein_coding	-	NA	0	rs10238315	7	79043013	G	T	0.000411	NA	GWASDB_Junwen	rs10238315
chr7	78017057	79453574	ENSG00000187391	MAGI2	-	protein_coding	351	31529	MAGI2	protein_coding	-	NA	0	rs2190179	7	79045496	C	A,T	0.000433	NA	GWASDB_Junwen	rs2190179
chr7	82754013	83162930	ENSG00000186472	PCLO	-	protein_coding	86	22873	PCLO	protein_coding	-	NA	0	rs7785316	7	82415321	T	C	0.000961	NA	GWASDB_Junwen	rs7785316
chr7	82754013	83162930	ENSG00000186472	PCLO	-	protein_coding	86	22873	PCLO	protein_coding	-	NA	0	rs17156675	7	82422405	T	C	4.781e-05	1.06184	Stah_additional	rs17156675
chr7	82754013	83162930	ENSG00000186472	PCLO	-	protein_coding	86	22873	PCLO	protein_coding	-	NA	0	rs2715147	7	82448405	C	T	9.8e-05	NA	GWASDB_Junwen	rs2715147
chr7	82754013	83162930	ENSG00000186472	PCLO	-	protein_coding	86	22873	PCLO	protein_coding	-	NA	0	rs1044639	7	82451558	T	G	5.9e-05	NA	GWASDB_Junwen	rs1044639
chr7	82754013	83162930	ENSG00000186472	PCLO	-	protein_coding	86	22873	PCLO	protein_coding	-	NA	0	rs2522833	7	82453708	A	C	5.9e-05	NA	GWASDB_Junwen	rs2522833
chr7	82754013	83162930	ENSG00000186472	PCLO	-	protein_coding	86	22873	PCLO	protein_coding	-	NA	0	rs2715150	7	82455895	A	G	5.6e-05	NA	GWASDB_Junwen	rs2715150
chr7	82754013	83162930	ENSG00000186472	PCLO	-	protein_coding	86	22873	PCLO	protein_coding	-	NA	0	rs2715152	7	82457666	G	A	6e-05	NA	GWASDB_Junwen	rs2715152
chr7	82754013	83162930	ENSG00000186472	PCLO	-	protein_coding	86	22873	PCLO	protein_coding	-	NA	0	rs2715155	7	82462054	A	G	6.8e-05	NA	GWASDB_Junwen	rs2715155
chr7	82754013	83162930	ENSG00000186472	PCLO	-	protein_coding	86	22873	PCLO	protein_coding	-	NA	0	rs2715156	7	82462834	G	A	6.9e-05	NA	GWASDB_Junwen	rs2715156
chr7	82754013	83162930	ENSG00000186472	PCLO	-	protein_coding	86	22873	PCLO	protein_coding	-	NA	0	rs2257207	7	82468184	A	T	7.1e-05	NA	GWASDB_Junwen	rs2257207
chr7	82754013	83162930	ENSG00000186472	PCLO	-	protein_coding	86	22873	PCLO	protein_coding	-	NA	0	rs2715158	7	82469606	G	C	7.2e-05	NA	GWASDB_Junwen	rs2715158
chr7	82754013	83162930	ENSG00000186472	PCLO	-	protein_coding	86	22873	PCLO	protein_coding	-	NA	0	rs2522838	7	82475557	T	A	7.2e-05	NA	GWASDB_Junwen	rs2522838
chr7	82754013	83162930	ENSG00000186472	PCLO	-	protein_coding	86	22873	PCLO	protein_coding	-	NA	0	rs2522839	7	82477648	A	G	7.3e-05	NA	GWASDB_Junwen	rs2522839
chr7	82754013	83162930	ENSG00000186472	PCLO	-	protein_coding	86	22873	PCLO	protein_coding	-	NA	0	rs2522840	7	82478415	T	G	7.3e-05	NA	GWASDB_Junwen	rs2522840
chr7	82754013	83162930	ENSG00000186472	PCLO	-	protein_coding	86	22873	PCLO	protein_coding	-	NA	0	rs2522841	7	82479194	G	T	7.3e-05	NA	GWASDB_Junwen	rs2522841
chr7	82754013	83162930	ENSG00000186472	PCLO	-	protein_coding	86	22873	PCLO	protein_coding	-	NA	0	rs2522843	7	82479722	C	A	7.4e-05	NA	GWASDB_Junwen	rs2522843
chr7	82754013	83162930	ENSG00000186472	PCLO	-	protein_coding	86	22873	PCLO	protein_coding	-	NA	0	rs2522844	7	82480092	C	T	7.3e-05	NA	GWASDB_Junwen	rs2522844
chr7	82754013	83162930	ENSG00000186472	PCLO	-	protein_coding	86	22873	PCLO	protein_coding	-	NA	0	rs2371362	7	82496254	C	T	6.4e-05	NA	GWASDB_Junwen	rs2371362
chr7	82754013	83162930	ENSG00000186472	PCLO	-	protein_coding	86	22873	PCLO	protein_coding	-	NA	0	rs2888019	7	82503409	C	T	5.5e-05	NA	GWASDB_Junwen	rs2888019
chr7	86643914	86864884	ENSG00000198822	GRM3	+	protein_coding	17	4474	GRM3	protein_coding	+	NA	0	rs2237554	7	86378896	A	C	0.00022	NA	GWASDB_Junwen	rs2237554
chr7	86643914	86864884	ENSG00000198822	GRM3	+	protein_coding	17	4474	GRM3	protein_coding	+	NA	0	rs12704290	7	86427626	A	G	2.39e-05	0.91549	Stah_additional	rs12704290
chr7	103471784	103989516	ENSG00000189056	RELN	-	protein_coding	206	12642	RELN	protein_coding	-	NA	0	rs802787	7	103549724	T	G	0.000991	NA	GWASDB_Junwen	rs802787
chr7	103471784	103989516	ENSG00000189056	RELN	-	protein_coding	206	12642	RELN	protein_coding	-	NA	0	rs3808018	7	103575321	T	A	0.000641	NA	GWASDB_Junwen	rs3808018
chr7	103471784	103989516	ENSG00000189056	RELN	-	protein_coding	206	12642	RELN	protein_coding	-	NA	0	rs10246267	7	103601185	T	C	0.000891	NA	GWASDB_Junwen	rs10246267
chr7	120273668	120750331	ENSG00000184408	KCND2	+	protein_coding	14	5555	KCND2	protein_coding	+	NA	0	rs10268591	7	120144923	A	G	5.24e-05	NA	GWASDB_Junwen	rs10268591
chr7	120273668	120750331	ENSG00000184408	KCND2	+	protein_coding	14	5555	KCND2	protein_coding	+	NA	0	rs10488302	7	120180671	C	A	5.96e-05	NA	GWASDB_Junwen	rs10488302
chr7	137381037	137846536	ENSG00000157680	DGKI	-	protein_coding	209	15549	DGKI	protein_coding	-	NA	556	rs706562	7	137276670	G	C	8.45e-05	NA	GWASDB_Junwen	rs706562
chr7	137381037	137846536	ENSG00000157680	DGKI	-	protein_coding	209	15549	DGKI	protein_coding	-	NA	556	rs706567	7	137283212	T	C	8.22e-05	NA	GWASDB_Junwen	rs706567
chr7	137381037	137846536	ENSG00000157680	DGKI	-	protein_coding	209	15549	DGKI	protein_coding	-	NA	556	rs6949094	7	137284359	T	C	2.38e-05	NA	GWASDB_Junwen	rs6949094
chr7	137381037	137846536	ENSG00000157680	DGKI	-	protein_coding	209	15549	DGKI	protein_coding	-	NA	556	rs706568	7	137284480	T	A	2.26e-05	NA	GWASDB_Junwen	rs706568
chr7	139561570	139777718	ENSG00000064393	HIPK2	-	protein_coding	41	15402	TBXAS1	protein_coding	+	NA	0	rs9692080	7	139374012	T	C	1.27e-05	NA	GWASDB_Junwen	rs9692080
chr7	141074232	141480380	ENSG00000261115	TMEM178B	+	protein_coding	12	10656	TMEM178B	protein_coding	+	NA	0	rs1005335	7	141137004	A	G	0.000348	NA	GWASDB_Junwen	rs1005335
chr7	141074232	141480380	ENSG00000261115	TMEM178B	+	protein_coding	12	10656	TMEM178B	protein_coding	+	NA	0	rs1181744	7	141138204	T	C	0.00048	NA	GWASDB_Junwen	rs1181744
chr7	141074232	141480380	ENSG00000261115	TMEM178B	+	protein_coding	12	10656	TMEM178B	protein_coding	+	NA	0	rs1727487	7	141139536	G	T	0.000453	NA	GWASDB_Junwen	rs1727487
chr7	141074232	141480380	ENSG00000261115	TMEM178B	+	protein_coding	12	10656	TMEM178B	protein_coding	+	NA	0	rs1181747	7	141140130	C	T	0.000384	NA	GWASDB_Junwen	rs1181747
chr7	141074232	141480380	ENSG00000261115	TMEM178B	+	protein_coding	12	10656	TMEM178B	protein_coding	+	NA	0	rs1181758	7	141146100	G	A	0.000323	NA	GWASDB_Junwen	rs1181758
chr7	141074232	141480380	ENSG00000261115	TMEM178B	+	protein_coding	12	10656	TMEM178B	protein_coding	+	NA	0	rs1181759	7	141146425	A	G	0.000574	NA	GWASDB_Junwen	rs1181759
chr7	141074232	141480380	ENSG00000261115	TMEM178B	+	protein_coding	12	10656	TMEM178B	protein_coding	+	NA	0	rs1181760	7	141146548	C	G	0.000514	NA	GWASDB_Junwen	rs1181760
chr7	141074232	141480380	ENSG00000261115	TMEM178B	+	protein_coding	12	10656	TMEM178B	protein_coding	+	NA	0	rs1181761	7	141146937	C	T	0.000516	NA	GWASDB_Junwen	rs1181761
chr7	141074232	141480380	ENSG00000261115	TMEM178B	+	protein_coding	12	10656	TMEM178B	protein_coding	+	NA	0	rs1181762	7	141147070	T	A	0.00051	NA	GWASDB_Junwen	rs1181762
chr7	141074232	141480380	ENSG00000261115	TMEM178B	+	protein_coding	12	10656	TMEM178B	protein_coding	+	NA	0	rs1181764	7	141147356	T	C	0.00046	NA	GWASDB_Junwen	rs1181764
chr7	141074232	141480380	ENSG00000261115	TMEM178B	+	protein_coding	12	10656	TMEM178B	protein_coding	+	NA	0	rs1181765	7	141147736	G	T	0.000168	NA	GWASDB_Junwen	rs1181765
chr7	141074232	141480380	ENSG00000261115	TMEM178B	+	protein_coding	12	10656	TMEM178B	protein_coding	+	NA	0	rs1181766	7	141148209	C	G	0.000168	NA	GWASDB_Junwen	rs1181766
chr7	141074232	141480380	ENSG00000261115	TMEM178B	+	protein_coding	12	10656	TMEM178B	protein_coding	+	NA	0	rs1181767	7	141149278	A	G	0.000475	NA	GWASDB_Junwen	rs1181767
chr7	141074232	141480380	ENSG00000261115	TMEM178B	+	protein_coding	12	10656	TMEM178B	protein_coding	+	NA	0	rs1181768	7	141149608	A	G	0.000473	NA	GWASDB_Junwen	rs1181768
chr7	141074232	141480380	ENSG00000261115	TMEM178B	+	protein_coding	12	10656	TMEM178B	protein_coding	+	NA	0	rs1181769	7	141151271	T	C	7.18e-05	NA	GWASDB_Junwen	rs1181769
chr7	141074232	141480380	ENSG00000261115	TMEM178B	+	protein_coding	12	10656	TMEM178B	protein_coding	+	NA	0	rs1181770	7	141151394	A	G	6.35e-05	NA	GWASDB_Junwen	rs1181770
chr7	141074232	141480380	ENSG00000261115	TMEM178B	+	protein_coding	12	10656	TMEM178B	protein_coding	+	NA	0	rs1181771	7	141151668	G	A	5.78e-05	NA	GWASDB_Junwen	rs1181771
chr7	141074232	141480380	ENSG00000261115	TMEM178B	+	protein_coding	12	10656	TMEM178B	protein_coding	+	NA	0	rs1181772	7	141151683	C	G	0.000182	NA	GWASDB_Junwen	rs1181772
chr7	141074232	141480380	ENSG00000261115	TMEM178B	+	protein_coding	12	10656	TMEM178B	protein_coding	+	NA	0	rs1181773	7	141152103	A	G	9.86e-05	NA	GWASDB_Junwen	rs1181773
chr7	141074232	141480380	ENSG00000261115	TMEM178B	+	protein_coding	12	10656	TMEM178B	protein_coding	+	NA	0	rs1181774	7	141152490	G	A	0.000104	NA	GWASDB_Junwen	rs1181774
chr7	141074232	141480380	ENSG00000261115	TMEM178B	+	protein_coding	12	10656	TMEM178B	protein_coding	+	NA	0	rs1638516	7	141152664	A	T	0.000223	NA	GWASDB_Junwen	rs1638516
chr7	141074232	141480380	ENSG00000261115	TMEM178B	+	protein_coding	12	10656	TMEM178B	protein_coding	+	NA	0	rs1181775	7	141152680	A	G	0.000141	NA	GWASDB_Junwen	rs1181775
chr7	141074232	141480380	ENSG00000261115	TMEM178B	+	protein_coding	12	10656	TMEM178B	protein_coding	+	NA	0	rs1181776	7	141152866	A	T	0.000277	NA	GWASDB_Junwen	rs1181776
chr7	141074232	141480380	ENSG00000261115	TMEM178B	+	protein_coding	12	10656	TMEM178B	protein_coding	+	NA	0	rs1181777	7	141153209	A	C	0.000174	NA	GWASDB_Junwen	rs1181777
chr7	141074232	141480380	ENSG00000261115	TMEM178B	+	protein_coding	12	10656	TMEM178B	protein_coding	+	NA	0	rs2366240	7	141157148	C	A	0.000273	NA	GWASDB_Junwen	rs2366240
chr7	141074232	141480380	ENSG00000261115	TMEM178B	+	protein_coding	12	10656	TMEM178B	protein_coding	+	NA	0	rs12535734	7	141161163	A	T	0.000164	NA	GWASDB_Junwen	rs12535734
chr7	146116002	148420998	ENSG00000174469	CNTNAP2	+	protein_coding	175	16666	CNTNAP2	protein_coding	+	NA	0	rs802524	7	145951642	T	C	7e-07	NA	GWASDB_Junwen	rs802524
chr7	146116002	148420998	ENSG00000174469	CNTNAP2	+	protein_coding	175	16666	CNTNAP2	protein_coding	+	NA	0	rs802568	7	145959243	T	G	2e-07	2.0307	GWASCatalog	rs802568
chr7	146116002	148420998	ENSG00000174469	CNTNAP2	+	protein_coding	175	16666	CNTNAP2	protein_coding	+	NA	0	rs965003	7	146046444	C	T	9.68e-05	NA	GWASDB_Junwen	rs965003
chr7	146116002	148420998	ENSG00000174469	CNTNAP2	+	protein_coding	175	16666	CNTNAP2	protein_coding	+	NA	0	rs7799181	7	146048830	A	G	2e-06	2.26	GWASDB_Junwen	rs7799181
chr7	146116002	148420998	ENSG00000174469	CNTNAP2	+	protein_coding	175	16666	CNTNAP2	protein_coding	+	NA	0	chr7_146444015_I	7	146444015	I	D	9.637e-05	1.98814	Stah_additional	rs149933695
chr7	146116002	148420998	ENSG00000174469	CNTNAP2	+	protein_coding	175	16666	CNTNAP2	protein_coding	+	NA	0	rs4367451	7	146559474	A	G	0.000882	NA	GWASDB_Junwen	rs4367451
chr7	146116002	148420998	ENSG00000174469	CNTNAP2	+	protein_coding	175	16666	CNTNAP2	protein_coding	+	NA	0	rs17170293	7	146642350	C	T	0.000828	NA	GWASDB_Junwen	rs17170293
chr7	146116002	148420998	ENSG00000174469	CNTNAP2	+	protein_coding	175	16666	CNTNAP2	protein_coding	+	NA	0	rs10238991	7	146672902	A	G	0.000248	NA	GWASDB_Junwen	rs10238991
chr7	146116002	148420998	ENSG00000174469	CNTNAP2	+	protein_coding	175	16666	CNTNAP2	protein_coding	+	NA	0	rs10241470	7	146678508	A	G	0.000193	NA	GWASDB_Junwen	rs10241470
chr7	146116002	148420998	ENSG00000174469	CNTNAP2	+	protein_coding	175	16666	CNTNAP2	protein_coding	+	NA	0	rs10808041	7	146681594	T	A	0.000857	NA	GWASDB_Junwen	rs10808041
chr7	146116002	148420998	ENSG00000174469	CNTNAP2	+	protein_coding	175	16666	CNTNAP2	protein_coding	+	NA	0	rs826802	7	147035067	G	T	0.000772	NA	GWASDB_Junwen	rs826802
chr7	146116002	148420998	ENSG00000174469	CNTNAP2	+	protein_coding	175	16666	CNTNAP2	protein_coding	+	NA	0	rs1528512	7	147206369	G	A	0.000244	NA	GWASDB_Junwen	rs1528512
chr7	146116002	148420998	ENSG00000174469	CNTNAP2	+	protein_coding	175	16666	CNTNAP2	protein_coding	+	NA	0	rs10234171	7	147207930	T	C	0.000167	NA	GWASDB_Junwen	rs10234171
chr7	146116002	148420998	ENSG00000174469	CNTNAP2	+	protein_coding	175	16666	CNTNAP2	protein_coding	+	NA	0	rs10282028	7	147209008	C	T	0.000194	NA	GWASDB_Junwen	rs10282028
chr7	146116002	148420998	ENSG00000174469	CNTNAP2	+	protein_coding	175	16666	CNTNAP2	protein_coding	+	NA	0	rs1919188	7	147209601	A	G	0.000113	NA	GWASDB_Junwen	rs1919188
chr7	146116002	148420998	ENSG00000174469	CNTNAP2	+	protein_coding	175	16666	CNTNAP2	protein_coding	+	NA	0	rs851844	7	147210936	C	T	0.000347	NA	GWASDB_Junwen	rs851844
chr7	146116002	148420998	ENSG00000174469	CNTNAP2	+	protein_coding	175	16666	CNTNAP2	protein_coding	+	NA	0	rs851832	7	147213472	T	C	0.000325	NA	GWASDB_Junwen	rs851832
chr7	146116002	148420998	ENSG00000174469	CNTNAP2	+	protein_coding	175	16666	CNTNAP2	protein_coding	+	NA	0	rs851829	7	147214833	C	A	0.000692	NA	GWASDB_Junwen	rs851829
chr7	146116002	148420998	ENSG00000174469	CNTNAP2	+	protein_coding	175	16666	CNTNAP2	protein_coding	+	NA	0	rs2538959	7	147613758	T	G	0.000813	NA	GWASDB_Junwen	rs2538959
chr7	146116002	148420998	ENSG00000174469	CNTNAP2	+	protein_coding	175	16666	CNTNAP2	protein_coding	+	NA	0	rs2538957	7	147616124	T	C	0.000732	NA	GWASDB_Junwen	rs2538957
chr7	146116002	148420998	ENSG00000174469	CNTNAP2	+	protein_coding	175	16666	CNTNAP2	protein_coding	+	NA	0	rs7805223	7	147617727	T	C	0.000735	NA	GWASDB_Junwen	rs7805223
chr7	146116002	148420998	ENSG00000174469	CNTNAP2	+	protein_coding	175	16666	CNTNAP2	protein_coding	+	NA	0	rs7805492	7	147617841	T	C	0.000735	NA	GWASDB_Junwen	rs7805492
chr7	146116002	148420998	ENSG00000174469	CNTNAP2	+	protein_coding	175	16666	CNTNAP2	protein_coding	+	NA	0	rs7805515	7	147617886	T	C	0.000738	NA	GWASDB_Junwen	rs7805515
chr7	146116002	148420998	ENSG00000174469	CNTNAP2	+	protein_coding	175	16666	CNTNAP2	protein_coding	+	NA	0	rs7805990	7	147618210	T	G	0.000739	NA	GWASDB_Junwen	rs7805990
chr7	146116002	148420998	ENSG00000174469	CNTNAP2	+	protein_coding	175	16666	CNTNAP2	protein_coding	+	NA	0	rs10485843	7	147781074	G	A	9.23e-05	2.25	GWASDB_Junwen	rs10485843
chr7	152759749	152854938	ENSG00000133627	ACTR3B	+	protein_coding	46	6024	ACTR3B	protein_coding	+	NA	0	rs56216502	7	152499822	G	A	4.67e-05	1.3	GWASDB_Junwen	rs56216502
chr7	153887097	154894285	ENSG00000130226	DPP6	+	protein_coding	151	13574	DPP6	protein_coding	+	NA	0	rs13225765	7	154125005	T	C	0.000804	NA	GWASDB_Junwen	rs13225765
chr7	153887097	154894285	ENSG00000130226	DPP6	+	protein_coding	151	13574	DPP6	protein_coding	+	NA	0	rs10952478	7	154126156	A	T	0.000663	NA	GWASDB_Junwen	rs10952478
chr7	153887097	154894285	ENSG00000130226	DPP6	+	protein_coding	151	13574	DPP6	protein_coding	+	NA	0	rs12533390	7	154175885	T	C	0.000377	NA	GWASDB_Junwen	rs12533390
chr7	153887097	154894285	ENSG00000130226	DPP6	+	protein_coding	151	13574	DPP6	protein_coding	+	NA	0	rs6960076	7	154178188	C	T	9.73e-05	NA	GWASDB_Junwen	rs6960076
chr7	153887097	154894285	ENSG00000130226	DPP6	+	protein_coding	151	13574	DPP6	protein_coding	+	NA	0	rs3817518	7	154672809	G	A	0.000511	NA	GWASDB_Junwen	rs3817518
chr7	157539056	158587773	ENSG00000155093	PTPRN2	-	protein_coding	96	4833	PTPRN2	protein_coding	-	NA	15	rs17837793	7	157464422	G	A	0.000527	NA	GWASDB_Junwen	rs17837793
chr7	157539056	158587773	ENSG00000155093	PTPRN2	-	protein_coding	96	4833	PTPRN2	protein_coding	-	NA	15	rs6459804	7	157510195	C	T	8e-06		GWASCatalog	rs6459804
chr7	157539056	158587773	ENSG00000155093	PTPRN2	-	protein_coding	96	4833	PTPRN2	protein_coding	-	NA	15	rs11773068	7	157750152	A	G	4.95e-05	NA	GWASDB_Junwen	rs11773068
chr7	157539056	158587773	ENSG00000155093	PTPRN2	-	protein_coding	96	4833	PTPRN2	protein_coding	-	NA	15	rs10232468	7	157868374	T	C	3.63e-05	NA	GWASDB_Junwen	rs10232468
chr7	157539056	158587773	ENSG00000155093	PTPRN2	-	protein_coding	96	4833	PTPRN2	protein_coding	-	NA	15	rs5016021	7	158279130	G	A	8.31e-05	NA	GWASDB_Junwen	rs5016021
chrX	37349330	38687674	ENSG00000250349	AF241726.2	+	protein_coding	9	954	AF241726.2	protein_coding	+	NA	0	rs2235125	X	38262808	G	A	4.28e-05	NA	GWASDB_Junwen	rs2235125
chrX	37349330	38687674	ENSG00000250349	AF241726.2	+	protein_coding	9	954	AF241726.2	protein_coding	+	NA	0	rs5963419	X	38272193	T	C	3.44e-05	NA	GWASDB_Junwen	rs5963419
chrX	37349330	38687674	ENSG00000250349	AF241726.2	+	protein_coding	9	954	AF241726.2	protein_coding	+	NA	0	rs5963432	X	38292130	T	C	3.99e-05	NA	GWASDB_Junwen	rs5963432
chrX	37349330	38687674	ENSG00000250349	AF241726.2	+	protein_coding	9	954	AF241726.2	protein_coding	+	NA	0	rs1882999	X	38295022	A	G	3.53e-05	NA	GWASDB_Junwen	rs1882999
chrX	37349330	38687674	ENSG00000250349	AF241726.2	+	protein_coding	9	954	AF241726.2	protein_coding	+	NA	0	rs5963436	X	38297157	T	C	3.58e-05	NA	GWASDB_Junwen	rs5963436
chrX	123184153	123490905	ENSG00000125675	GRIA3	+	protein_coding	82	6484	GRIA3	protein_coding	+	NA	0	rs5958236	X	122522060	T	C	0.00058	NA	GWASDB_Junwen	rs5958236
chrX	123184153	123490905	ENSG00000125675	GRIA3	+	protein_coding	82	6484	GRIA3	protein_coding	+	NA	0	rs670678	X	122539918	T	C	0.000705	NA	GWASDB_Junwen	rs670678
chr8	737596	1701406	ENSG00000198010	DLGAP2	+	protein_coding	86	15159	DLGAP2	protein_coding	+	NA	0	rs6558446	8	1270993	T	C	8.3e-05	NA	GWASDB_Junwen	rs6558446
chr8	737596	1701406	ENSG00000198010	DLGAP2	+	protein_coding	86	15159	DLGAP2	protein_coding	+	NA	0	rs17063833	8	1275384	T	C	0.000883	NA	GWASDB_Junwen	rs17063833
chr8	737596	1701406	ENSG00000198010	DLGAP2	+	protein_coding	86	15159	DLGAP2	protein_coding	+	NA	0	rs59811079	8	1625732	A	G	7.243e-05	0.93829	Stah_additional	rs59811079
chr8	737596	1701406	ENSG00000198010	DLGAP2	+	protein_coding	86	15159	DLGAP2	protein_coding	+	NA	0	chr8_1626460_I	8	1626460	D	I	5.691e-05	0.79271	Stah_additional	rs200151488
chr8	2935353	4994701	ENSG00000183117	CSMD1	-	protein_coding	539	18705	CSMD1	protein_coding	-	NA	271	rs1460397	8	2972313	A	G	2.31e-05	NA	GWASDB_Junwen	rs1460397
chr8	2935353	4994701	ENSG00000183117	CSMD1	-	protein_coding	539	18705	CSMD1	protein_coding	-	NA	271	rs1460398	8	2972563	A	G	0.000778	NA	GWASDB_Junwen	rs1460398
chr8	2935353	4994701	ENSG00000183117	CSMD1	-	protein_coding	539	18705	CSMD1	protein_coding	-	NA	271	rs17318682	8	2973047	T	G	0.000176	NA	GWASDB_Junwen	rs17318682
chr8	2935353	4994701	ENSG00000183117	CSMD1	-	protein_coding	539	18705	CSMD1	protein_coding	-	NA	271	rs10092828	8	2973141	T	C	0.000784	NA	GWASDB_Junwen	rs10092828
chr8	2935353	4994701	ENSG00000183117	CSMD1	-	protein_coding	539	18705	CSMD1	protein_coding	-	NA	271	rs10216636	8	2973634	T	C	0.000176	NA	GWASDB_Junwen	rs10216636
chr8	2935353	4994701	ENSG00000183117	CSMD1	-	protein_coding	539	18705	CSMD1	protein_coding	-	NA	271	rs7016346	8	2974074	G	C	0.000365	NA	GWASDB_Junwen	rs7016346
chr8	2935353	4994701	ENSG00000183117	CSMD1	-	protein_coding	539	18705	CSMD1	protein_coding	-	NA	271	rs7016528	8	2974198	G	C	0.000362	NA	GWASDB_Junwen	rs7016528
chr8	2935353	4994701	ENSG00000183117	CSMD1	-	protein_coding	539	18705	CSMD1	protein_coding	-	NA	271	rs6999596	8	2974379	A	G	0.000339	NA	GWASDB_Junwen	rs6999596
chr8	2935353	4994701	ENSG00000183117	CSMD1	-	protein_coding	539	18705	CSMD1	protein_coding	-	NA	271	rs7837930	8	2975126	T	C	0.000291	NA	GWASDB_Junwen	rs7837930
chr8	2935353	4994701	ENSG00000183117	CSMD1	-	protein_coding	539	18705	CSMD1	protein_coding	-	NA	271	rs2045636	8	2975525	C	G	0.000158	NA	GWASDB_Junwen	rs2045636
chr8	2935353	4994701	ENSG00000183117	CSMD1	-	protein_coding	539	18705	CSMD1	protein_coding	-	NA	271	rs2045638	8	2975905	A	G	3.14e-05	NA	GWASDB_Junwen	rs2045638
chr8	2935353	4994701	ENSG00000183117	CSMD1	-	protein_coding	539	18705	CSMD1	protein_coding	-	NA	271	rs10105872	8	2977254	A	G	0.000223	NA	GWASDB_Junwen	rs10105872
chr8	2935353	4994701	ENSG00000183117	CSMD1	-	protein_coding	539	18705	CSMD1	protein_coding	-	NA	271	rs2045640	8	2977909	A	G	0.000216	NA	GWASDB_Junwen	rs2045640
chr8	2935353	4994701	ENSG00000183117	CSMD1	-	protein_coding	539	18705	CSMD1	protein_coding	-	NA	271	rs2045641	8	2978078	G	A	0.00017	NA	GWASDB_Junwen	rs2045641
chr8	2935353	4994701	ENSG00000183117	CSMD1	-	protein_coding	539	18705	CSMD1	protein_coding	-	NA	271	rs2125953	8	2978749	T	A	0.000409	NA	GWASDB_Junwen	rs2125953
chr8	2935353	4994701	ENSG00000183117	CSMD1	-	protein_coding	539	18705	CSMD1	protein_coding	-	NA	271	rs7832068	8	2979693	A	T	0.00025	NA	GWASDB_Junwen	rs7832068
chr8	2935353	4994701	ENSG00000183117	CSMD1	-	protein_coding	539	18705	CSMD1	protein_coding	-	NA	271	rs9987129	8	2980134	A	G	9.72e-05	NA	GWASDB_Junwen	rs9987129
chr8	2935353	4994701	ENSG00000183117	CSMD1	-	protein_coding	539	18705	CSMD1	protein_coding	-	NA	271	rs9314474	8	2980491	C	G	0.000147	NA	GWASDB_Junwen	rs9314474
chr8	2935353	4994701	ENSG00000183117	CSMD1	-	protein_coding	539	18705	CSMD1	protein_coding	-	NA	271	rs17390734	8	2980878	C	G	0.000284	NA	GWASDB_Junwen	rs17390734
chr8	2935353	4994701	ENSG00000183117	CSMD1	-	protein_coding	539	18705	CSMD1	protein_coding	-	NA	271	rs7837404	8	2980976	A	G	0.000136	NA	GWASDB_Junwen	rs7837404
chr8	2935353	4994701	ENSG00000183117	CSMD1	-	protein_coding	539	18705	CSMD1	protein_coding	-	NA	271	rs6991828	8	2981466	G	C	2.66e-05	NA	GWASDB_Junwen	rs6991828
chr8	2935353	4994701	ENSG00000183117	CSMD1	-	protein_coding	539	18705	CSMD1	protein_coding	-	NA	271	rs7842818	8	2982351	A	G	0.000157	NA	GWASDB_Junwen	rs7842818
chr8	2935353	4994701	ENSG00000183117	CSMD1	-	protein_coding	539	18705	CSMD1	protein_coding	-	NA	271	rs17079488	8	2986574	G	A	0.000694	NA	GWASDB_Junwen	rs17079488
chr8	2935353	4994701	ENSG00000183117	CSMD1	-	protein_coding	539	18705	CSMD1	protein_coding	-	NA	271	rs17390797	8	2986880	G	C	0.000381	NA	GWASDB_Junwen	rs17390797
chr8	2935353	4994701	ENSG00000183117	CSMD1	-	protein_coding	539	18705	CSMD1	protein_coding	-	NA	271	rs2406453	8	3090794	G	C	0.000869	NA	GWASDB_Junwen	rs2406453
chr8	2935353	4994701	ENSG00000183117	CSMD1	-	protein_coding	539	18705	CSMD1	protein_coding	-	NA	271	rs2654486	8	3250047	A	T	1.391e-05	0.89574	Stah_additional	rs2654486
chr8	2935353	4994701	ENSG00000183117	CSMD1	-	protein_coding	539	18705	CSMD1	protein_coding	-	NA	271	rs10112704	8	3331716	T	C	0.000162	NA	GWASDB_Junwen	rs10112704
chr8	2935353	4994701	ENSG00000183117	CSMD1	-	protein_coding	539	18705	CSMD1	protein_coding	-	NA	271	rs10094963	8	3332025	G	C	0.00022	NA	GWASDB_Junwen	rs10094963
chr8	2935353	4994701	ENSG00000183117	CSMD1	-	protein_coding	539	18705	CSMD1	protein_coding	-	NA	271	rs10103966	8	3351798	G	C	0.000892	NA	GWASDB_Junwen	rs10103966
chr8	2935353	4994701	ENSG00000183117	CSMD1	-	protein_coding	539	18705	CSMD1	protein_coding	-	NA	271	rs1499682	8	3354811	A	T	0.000894	NA	GWASDB_Junwen	rs1499682
chr8	2935353	4994701	ENSG00000183117	CSMD1	-	protein_coding	539	18705	CSMD1	protein_coding	-	NA	271	rs2100119	8	3356245	G	A	0.000718	NA	GWASDB_Junwen	rs2100119
chr8	2935353	4994701	ENSG00000183117	CSMD1	-	protein_coding	539	18705	CSMD1	protein_coding	-	NA	271	rs13269536	8	3502637	G	C	0.00094	NA	GWASDB_Junwen	rs13269536
chr8	2935353	4994701	ENSG00000183117	CSMD1	-	protein_coding	539	18705	CSMD1	protein_coding	-	NA	271	rs13273027	8	3502719	A	G	0.000974	NA	GWASDB_Junwen	rs13273027
chr8	2935353	4994701	ENSG00000183117	CSMD1	-	protein_coding	539	18705	CSMD1	protein_coding	-	NA	271	rs900090	8	3666844	G	A	0.000738	NA	GWASDB_Junwen	rs900090
chr8	2935353	4994701	ENSG00000183117	CSMD1	-	protein_coding	539	18705	CSMD1	protein_coding	-	NA	271	rs11986763	8	3733938	A	T	6.191e-05	0.93305	Stah_additional	rs11986763
chr8	2935353	4994701	ENSG00000183117	CSMD1	-	protein_coding	539	18705	CSMD1	protein_coding	-	NA	271	rs10503226	8	3897678	A	T	0.000888	NA	GWASDB_Junwen	rs10503226
chr8	2935353	4994701	ENSG00000183117	CSMD1	-	protein_coding	539	18705	CSMD1	protein_coding	-	NA	271	rs10503227	8	3897724	G	C	0.000551	NA	GWASDB_Junwen	rs10503227
chr8	2935353	4994701	ENSG00000183117	CSMD1	-	protein_coding	539	18705	CSMD1	protein_coding	-	NA	271	rs10503228	8	3898433	A	G	0.000494	NA	GWASDB_Junwen	rs10503228
chr8	2935353	4994701	ENSG00000183117	CSMD1	-	protein_coding	539	18705	CSMD1	protein_coding	-	NA	271	rs12674947	8	4076758	A	G	0.000712	NA	GWASDB_Junwen	rs12674947
chr8	2935353	4994701	ENSG00000183117	CSMD1	-	protein_coding	539	18705	CSMD1	protein_coding	-	NA	271	rs17069640	8	4087686	T	G	0.000554	NA	GWASDB_Junwen	rs17069640
chr8	2935353	4994701	ENSG00000183117	CSMD1	-	protein_coding	539	18705	CSMD1	protein_coding	-	NA	271	rs7819694	8	4092879	T	C	0.00013	NA	GWASDB_Junwen	rs7819694
chr8	2935353	4994701	ENSG00000183117	CSMD1	-	protein_coding	539	18705	CSMD1	protein_coding	-	NA	271	rs17069674	8	4094027	T	C	5.69e-05	NA	GWASDB_Junwen	rs17069674
chr8	2935353	4994701	ENSG00000183117	CSMD1	-	protein_coding	539	18705	CSMD1	protein_coding	-	NA	271	rs17069679	8	4094253	G	A	2.74e-05	NA	GWASDB_Junwen	rs17069679
chr8	2935353	4994701	ENSG00000183117	CSMD1	-	protein_coding	539	18705	CSMD1	protein_coding	-	NA	271	rs17069682	8	4096574	C	A	1.48e-05	NA	GWASDB_Junwen	rs17069682
chr8	2935353	4994701	ENSG00000183117	CSMD1	-	protein_coding	539	18705	CSMD1	protein_coding	-	NA	271	rs17069688	8	4096979	G	C	1.39e-05	NA	GWASDB_Junwen	rs17069688
chr8	2935353	4994701	ENSG00000183117	CSMD1	-	protein_coding	539	18705	CSMD1	protein_coding	-	NA	271	rs1504769	8	4101948	C	T	3.28e-05	NA	GWASDB_Junwen	rs1504769
chr8	2935353	4994701	ENSG00000183117	CSMD1	-	protein_coding	539	18705	CSMD1	protein_coding	-	NA	271	rs7838274	8	4102471	A	T	2.98e-05	NA	GWASDB_Junwen	rs7838274
chr8	2935353	4994701	ENSG00000183117	CSMD1	-	protein_coding	539	18705	CSMD1	protein_coding	-	NA	271	rs4875310	8	4103130	G	A	3.2e-05	NA	GWASDB_Junwen	rs4875310
chr8	2935353	4994701	ENSG00000183117	CSMD1	-	protein_coding	539	18705	CSMD1	protein_coding	-	NA	271	rs6998882	8	4108050	A	C	1.93e-05	NA	GWASDB_Junwen	rs6998882
chr8	2935353	4994701	ENSG00000183117	CSMD1	-	protein_coding	539	18705	CSMD1	protein_coding	-	NA	271	rs971555	8	4108330	A	G	1.93e-05	NA	GWASDB_Junwen	rs971555
chr8	2935353	4994701	ENSG00000183117	CSMD1	-	protein_coding	539	18705	CSMD1	protein_coding	-	NA	271	rs2407941	8	4109900	T	C	2.92e-05	NA	GWASDB_Junwen	rs2407941
chr8	2935353	4994701	ENSG00000183117	CSMD1	-	protein_coding	539	18705	CSMD1	protein_coding	-	NA	271	rs12675002	8	4114274	G	A	5.4e-05	NA	GWASDB_Junwen	rs12675002
chr8	2935353	4994701	ENSG00000183117	CSMD1	-	protein_coding	539	18705	CSMD1	protein_coding	-	NA	271	rs1394485	8	4120154	C	T	0.00027	NA	GWASDB_Junwen	rs1394485
chr8	2935353	4994701	ENSG00000183117	CSMD1	-	protein_coding	539	18705	CSMD1	protein_coding	-	NA	271	rs17069778	8	4121520	A	T	0.000311	NA	GWASDB_Junwen	rs17069778
chr8	2935353	4994701	ENSG00000183117	CSMD1	-	protein_coding	539	18705	CSMD1	protein_coding	-	NA	271	rs17069782	8	4121989	A	G	1.34e-05	NA	GWASDB_Junwen	rs17069782
chr8	2935353	4994701	ENSG00000183117	CSMD1	-	protein_coding	539	18705	CSMD1	protein_coding	-	NA	271	rs9693235	8	4122003	G	A	0.000209	NA	GWASDB_Junwen	rs9693235
chr8	2935353	4994701	ENSG00000183117	CSMD1	-	protein_coding	539	18705	CSMD1	protein_coding	-	NA	271	rs17069790	8	4125100	G	A	0.000397	NA	GWASDB_Junwen	rs17069790
chr8	2935353	4994701	ENSG00000183117	CSMD1	-	protein_coding	539	18705	CSMD1	protein_coding	-	NA	271	rs10503253	8	4180844	C	A	4e-08	NA	GWASDB_Junwen	rs10503253
chr8	2935353	4994701	ENSG00000183117	CSMD1	-	protein_coding	539	18705	CSMD1	protein_coding	-	NA	271	rs12681147	8	4202281	C	T	7.86e-05	NA	GWASDB_Junwen	rs12681147
chr8	2935353	4994701	ENSG00000183117	CSMD1	-	protein_coding	539	18705	CSMD1	protein_coding	-	NA	271	rs12676910	8	4202441	G	C	7.45e-05	NA	GWASDB_Junwen	rs12676910
chr8	2935353	4994701	ENSG00000183117	CSMD1	-	protein_coding	539	18705	CSMD1	protein_coding	-	NA	271	rs6558872	8	4238139	G	C	5e-08		GWASCatalog	rs6558872
chr8	2935353	4994701	ENSG00000183117	CSMD1	-	protein_coding	539	18705	CSMD1	protein_coding	-	NA	271	rs4609213	8	4369334	A	G	0.000706	NA	GWASDB_Junwen	rs4609213
chr8	2935353	4994701	ENSG00000183117	CSMD1	-	protein_coding	539	18705	CSMD1	protein_coding	-	NA	271	rs17070552	8	4398557	G	A	0.000943	NA	GWASDB_Junwen	rs17070552
chr8	18527301	19084730	ENSG00000156011	PSD3	-	protein_coding	145	15213	PSD3	protein_coding	-	NA	0	rs1565229	8	18398884	A	G	0.000759	NA	GWASDB_Junwen	rs1565229
chr8	18527301	19084730	ENSG00000156011	PSD3	-	protein_coding	145	15213	PSD3	protein_coding	-	NA	0	rs1908588	8	18403964	A	G	0.000917	NA	GWASDB_Junwen	rs1908588
chr8	18527301	19084730	ENSG00000156011	PSD3	-	protein_coding	145	15213	PSD3	protein_coding	-	NA	0	rs17518437	8	18471243	G	C	0.000329	NA	GWASDB_Junwen	rs17518437
chr8	18527301	19084730	ENSG00000156011	PSD3	-	protein_coding	145	15213	PSD3	protein_coding	-	NA	0	rs17518444	8	18471418	G	C	0.000386	NA	GWASDB_Junwen	rs17518444
chr8	18527301	19084730	ENSG00000156011	PSD3	-	protein_coding	145	15213	PSD3	protein_coding	-	NA	0	rs17596758	8	18471772	G	A	0.000181	NA	GWASDB_Junwen	rs17596758
chr8	18527301	19084730	ENSG00000156011	PSD3	-	protein_coding	145	15213	PSD3	protein_coding	-	NA	0	rs17518764	8	18513274	T	G	4.95e-05	NA	GWASDB_Junwen	rs17518764
chr8	18527301	19084730	ENSG00000156011	PSD3	-	protein_coding	145	15213	PSD3	protein_coding	-	NA	0	rs17127037	8	18539063	T	C	0.000528	NA	GWASDB_Junwen	rs17127037
chr8	18527301	19084730	ENSG00000156011	PSD3	-	protein_coding	145	15213	PSD3	protein_coding	-	NA	0	rs2172289	8	18663483	A	G	8.94e-05	NA	GWASDB_Junwen	rs2172289
chr8	26514022	26658173	ENSG00000092964	DPYSL2	+	protein_coding	58	7305	DPYSL2	protein_coding	+	NA	0	rs13249543	8	26463344	A	G	0.000958	NA	GWASDB_Junwen	rs13249543
chr8	26514022	26658173	ENSG00000092964	DPYSL2	+	protein_coding	58	7305	DPYSL2	protein_coding	+	NA	0	rs4733048	8	26499089	C	T	0.000829	NA	GWASDB_Junwen	rs4733048
chr8	26514022	26658173	ENSG00000092964	DPYSL2	+	protein_coding	58	7305	DPYSL2	protein_coding	+	NA	0	rs4076071	8	26503991	T	C	0.000782	NA	GWASDB_Junwen	rs4076071
chr8	27235323	27258386	ENSG00000015592	STMN4	-	protein_coding	43	3294	STMN4	protein_coding	-	NA	34	rs7846477	8	27106633	C	A	3.16e-05	NA	GWASDB_Junwen	rs7846477
chr8	52110839	52460959	ENSG00000147488	ST18	-	protein_coding	193	14396	ST18	protein_coding	-	NA	0	rs1346159	8	53031607	G	A	5.5e-05	NA	GWASDB_Junwen	rs1346159
chr8	52110839	52460959	ENSG00000147488	ST18	-	protein_coding	193	14396	ST18	protein_coding	-	NA	0	rs10107218	8	53047978	A	G	8.1e-05	NA	GWASDB_Junwen	rs10107218
chr8	52110839	52460959	ENSG00000147488	ST18	-	protein_coding	193	14396	ST18	protein_coding	-	NA	0	rs16917282	8	53050299	A	G	3.6e-05	NA	GWASDB_Junwen	rs16917282
chr8	52110839	52460959	ENSG00000147488	ST18	-	protein_coding	193	14396	ST18	protein_coding	-	NA	0	rs7840491	8	53328331	T	C	0.000319	NA	GWASDB_Junwen	rs7840491
chr8	52110839	52460959	ENSG00000147488	ST18	-	protein_coding	193	14396	ST18	protein_coding	-	NA	0	rs10958318	8	53329511	G	T	0.000663	NA	GWASDB_Junwen	rs10958318
chr8	52110839	52460959	ENSG00000147488	ST18	-	protein_coding	193	14396	ST18	protein_coding	-	NA	0	rs10089950	8	53330550	C	T	0.000898	NA	GWASDB_Junwen	rs10089950
chr8	66460003	66515930	ENSG00000169085	VXN	+	protein_coding	69	5808	VXN	protein_coding	+	NA	0	rs10099908	8	67398654	T	C	0.000872	NA	GWASDB_Junwen	rs10099908
chr8	66460003	66515930	ENSG00000169085	VXN	+	protein_coding	69	5808	VXN	protein_coding	+	NA	0	rs4448262	8	67399516	C	A	0.000897	NA	GWASDB_Junwen	rs4448262
chr8	74321130	74488872	ENSG00000104381	GDAP1	+	protein_coding	37	4052	GDAP1	protein_coding	+	NA	0	rs10098229	8	75253008	A	T	3.274e-05	0.94403	Stah_additional	rs10098229
chr8	103500748	104251859	ENSG00000176406	RIMS2	+	protein_coding	187	13619	RIMS2	protein_coding	+	NA	0	rs2511586	8	105253840	A	G	0.000714	NA	GWASDB_Junwen	rs2511586
chr8	107899316	108083642	ENSG00000147655	RSPO2	-	protein_coding	34	4115	RSPO2	protein_coding	-	NA	6	rs1036351	8	109013996	T	A	0.00073	NA	GWASDB_Junwen	rs1036351
chr8	107899316	108083642	ENSG00000147655	RSPO2	-	protein_coding	34	4115	RSPO2	protein_coding	-	NA	6	rs2514831	8	109023496	T	C	0.000874	NA	GWASDB_Junwen	rs2514831
chr8	107899316	108083642	ENSG00000147655	RSPO2	-	protein_coding	34	4115	RSPO2	protein_coding	-	NA	6	rs1452018	8	109039417	G	A	0.000846	NA	GWASDB_Junwen	rs1452018
chr8	107899316	108083642	ENSG00000147655	RSPO2	-	protein_coding	34	4115	RSPO2	protein_coding	-	NA	6	rs2514836	8	109041459	G	C	0.000844	NA	GWASDB_Junwen	rs2514836
chr8	107899316	108083642	ENSG00000147655	RSPO2	-	protein_coding	34	4115	RSPO2	protein_coding	-	NA	6	rs1452019	8	109058494	A	G	0.000846	NA	GWASDB_Junwen	rs1452019
chr8	107899316	108083642	ENSG00000147655	RSPO2	-	protein_coding	34	4115	RSPO2	protein_coding	-	NA	6	rs988886	8	109060280	C	T	0.000771	NA	GWASDB_Junwen	rs988886
chr8	107899316	108083642	ENSG00000147655	RSPO2	-	protein_coding	34	4115	RSPO2	protein_coding	-	NA	6	rs2514839	8	109060469	G	A	0.000462	NA	GWASDB_Junwen	rs2514839
chr8	132120858	132481019	ENSG00000184156	KCNQ3	-	protein_coding	112	12646	KCNQ3	protein_coding	-	NA	0	rs2403737	8	133256442	T	C	7.98e-05	NA	GWASDB_Junwen	rs2403737
chr8	132120858	132481019	ENSG00000184156	KCNQ3	-	protein_coding	112	12646	KCNQ3	protein_coding	-	NA	0	rs726576	8	133279873	C	T	6.63e-05	NA	GWASDB_Junwen	rs726576
chr8	132120858	132481019	ENSG00000184156	KCNQ3	-	protein_coding	112	12646	KCNQ3	protein_coding	-	NA	0	rs4642625	8	133297193	T	A	6.25e-05	NA	GWASDB_Junwen	rs4642625
chr8	132120858	132481019	ENSG00000184156	KCNQ3	-	protein_coding	112	12646	KCNQ3	protein_coding	-	NA	0	rs7821360	8	133375731	C	T	0.0002	NA	GWASDB_Junwen	rs7821360
chr8	138130023	138496822	ENSG00000147724	FAM135B	-	protein_coding	90	13625	FAM135B	protein_coding	-	NA	0	rs7816995	8	139277356	T	A	0.000659	NA	GWASDB_Junwen	rs7816995
chr8	142449430	142545009	ENSG00000181790	ADGRB1	+	protein_coding	142	7356	ADGRB1	protein_coding	+	NA	0	rs6583635	8	143562095	C	G	0.000616	NA	GWASDB_Junwen	rs6583635
chr8	142449430	142545009	ENSG00000181790	ADGRB1	+	protein_coding	142	7356	ADGRB1	protein_coding	+	NA	0	rs7462966	8	143569216	A	G	0.0008	NA	GWASDB_Junwen	rs7462966
chr9	8314246	10612723	ENSG00000153707	PTPRD	-	protein_coding	331	11165	PTPRD	protein_coding	-	NA	0	rs1433541	9	8898464	G	A	0.000849	NA	GWASDB_Junwen	rs1433541
chr9	8314246	10612723	ENSG00000153707	PTPRD	-	protein_coding	331	11165	PTPRD	protein_coding	-	NA	0	rs1433540	9	8901682	T	G	0.00079	NA	GWASDB_Junwen	rs1433540
chr9	8314246	10612723	ENSG00000153707	PTPRD	-	protein_coding	331	11165	PTPRD	protein_coding	-	NA	0	rs12555539	9	8982866	C	T	0.000107	NA	GWASDB_Junwen	rs12555539
chr9	8314246	10612723	ENSG00000153707	PTPRD	-	protein_coding	331	11165	PTPRD	protein_coding	-	NA	0	rs4534173	9	9496356	T	C	3.92e-05	NA	GWASDB_Junwen	rs4534173
chr9	8314246	10612723	ENSG00000153707	PTPRD	-	protein_coding	331	11165	PTPRD	protein_coding	-	NA	0	rs10977990	9	9798243	T	C	0.000678	NA	GWASDB_Junwen	rs10977990
chr9	8314246	10612723	ENSG00000153707	PTPRD	-	protein_coding	331	11165	PTPRD	protein_coding	-	NA	0	rs10809068	9	10329917	A	T	2.61e-05	NA	GWASDB_Junwen	rs10809068
chr9	8314246	10612723	ENSG00000153707	PTPRD	-	protein_coding	331	11165	PTPRD	protein_coding	-	NA	0	rs988954	9	10572234	A	C	1.81e-05	NA	GWASDB_Junwen	rs988954
chr9	8314246	10612723	ENSG00000153707	PTPRD	-	protein_coding	331	11165	PTPRD	protein_coding	-	NA	0	rs4741038	9	10583907	T	A	0.000497	NA	GWASDB_Junwen	rs4741038
chr9	19507452	19786928	ENSG00000155886	SLC24A2	-	protein_coding	19	10749	SLC24A2	protein_coding	-	NA	0	rs16937690	9	19656396	A	G	0.000858	NA	GWASDB_Junwen	rs16937690
chr9	19507452	19786928	ENSG00000155886	SLC24A2	-	protein_coding	19	10749	SLC24A2	protein_coding	-	NA	0	rs10811225	9	19662307	G	A	0.000466	NA	GWASDB_Junwen	rs10811225
chr9	19507452	19786928	ENSG00000155886	SLC24A2	-	protein_coding	19	10749	SLC24A2	protein_coding	-	NA	0	rs4258076	9	19664081	G	T	0.000282	NA	GWASDB_Junwen	rs4258076
chr9	70529063	71446835	ENSG00000083067	TRPM3	-	protein_coding	280	19912	TRPM3	protein_coding	-	NA	69	rs10746854	9	73283109	C	T	0.000328	NA	GWASDB_Junwen	rs10746854
chr9	70529063	71446835	ENSG00000083067	TRPM3	-	protein_coding	280	19912	TRPM3	protein_coding	-	NA	69	rs1934470	9	73284766	T	C	0.000424	NA	GWASDB_Junwen	rs1934470
chr9	70529063	71446835	ENSG00000083067	TRPM3	-	protein_coding	280	19912	TRPM3	protein_coding	-	NA	69	rs4523327	9	73285829	T	G	0.000321	NA	GWASDB_Junwen	rs4523327
chr9	70529063	71446835	ENSG00000083067	TRPM3	-	protein_coding	280	19912	TRPM3	protein_coding	-	NA	69	rs4465028	9	73287076	A	G	0.000409	NA	GWASDB_Junwen	rs4465028
chr9	70529063	71446835	ENSG00000083067	TRPM3	-	protein_coding	280	19912	TRPM3	protein_coding	-	NA	69	rs1317604	9	73293066	A	G	0.000477	NA	GWASDB_Junwen	rs1317604
chr9	70529063	71446835	ENSG00000083067	TRPM3	-	protein_coding	280	19912	TRPM3	protein_coding	-	NA	69	rs1934473	9	73293836	A	T	0.000455	NA	GWASDB_Junwen	rs1934473
chr9	70529063	71446835	ENSG00000083067	TRPM3	-	protein_coding	280	19912	TRPM3	protein_coding	-	NA	69	rs1856655	9	73295539	T	G	0.000376	NA	GWASDB_Junwen	rs1856655
chr9	70529063	71446835	ENSG00000083067	TRPM3	-	protein_coding	280	19912	TRPM3	protein_coding	-	NA	69	rs10868874	9	73302000	T	C	0.000407	NA	GWASDB_Junwen	rs10868874
chr9	70529063	71446835	ENSG00000083067	TRPM3	-	protein_coding	280	19912	TRPM3	protein_coding	-	NA	69	rs1328151	9	73303119	G	A	0.000541	NA	GWASDB_Junwen	rs1328151
chr9	70529063	71446835	ENSG00000083067	TRPM3	-	protein_coding	280	19912	TRPM3	protein_coding	-	NA	69	rs10780958	9	73307217	A	G	0.000497	NA	GWASDB_Junwen	rs10780958
chr9	70529063	71446835	ENSG00000083067	TRPM3	-	protein_coding	280	19912	TRPM3	protein_coding	-	NA	69	rs1328155	9	73410540	G	A	0.000648	NA	GWASDB_Junwen	rs1328155
chr9	70529063	71446835	ENSG00000083067	TRPM3	-	protein_coding	280	19912	TRPM3	protein_coding	-	NA	69	rs10869019	9	74042353	T	C	4.24e-05	NA	GWASDB_Junwen	rs10869019
chr9	72114595	72257193	ENSG00000119125	GDA	+	protein_coding	109	7904	GDA	protein_coding	+	NA	0	rs7867133	9	74808010	A	G	3.9e-06	NA	GWASDB_Junwen	rs7867133
chr9	84668551	85023590	ENSG00000148053	NTRK2	+	protein_coding	131	20363	NTRK2	protein_coding	+	NA	0	rs1443445	9	87534158	G	A	7.63e-05	NA	GWASDB_Junwen	rs1443445
chr9	84668551	85023590	ENSG00000148053	NTRK2	+	protein_coding	131	20363	NTRK2	protein_coding	+	NA	0	rs995861	9	87541642	T	C	0.000737	NA	GWASDB_Junwen	rs995861
chr9	84668551	85023590	ENSG00000148053	NTRK2	+	protein_coding	131	20363	NTRK2	protein_coding	+	NA	0	rs6559838	9	87553563	C	T	0.000978	NA	GWASDB_Junwen	rs6559838
chr9	84668551	85023590	ENSG00000148053	NTRK2	+	protein_coding	131	20363	NTRK2	protein_coding	+	NA	0	rs2586566	9	87570912	G	A	0.000314	NA	GWASDB_Junwen	rs2586566
chr9	84668551	85023590	ENSG00000148053	NTRK2	+	protein_coding	131	20363	NTRK2	protein_coding	+	NA	0	rs17332552	9	87583632	C	T	0.000134	NA	GWASDB_Junwen	rs17332552
chr9	89005771	89178767	ENSG00000148082	SHC3	-	protein_coding	15	9929	SHC3	protein_coding	-	NA	0	rs9410462	9	91750607	C	T	0.000383	NA	GWASDB_Junwen	rs9410462
chr9	98288082	98709197	ENSG00000136928	GABBR2	-	protein_coding	77	7632	GABBR2	protein_coding	-	NA	0	rs2808554	9	101229725	T	C	0.000898	NA	GWASDB_Junwen	rs2808554
chr9	126326849	126507041	ENSG00000196814	MVB12B	+	protein_coding	30	7884	MVB12B	protein_coding	+	NA	0	rs10491514	9	129102018	C	G	0.000593	NA	GWASDB_Junwen	rs10491514
chr9	126326849	126507041	ENSG00000196814	MVB12B	+	protein_coding	30	7884	MVB12B	protein_coding	+	NA	0	rs1888156	9	129102840	G	A	0.000618	NA	GWASDB_Junwen	rs1888156
chr9	126326849	126507041	ENSG00000196814	MVB12B	+	protein_coding	30	7884	MVB12B	protein_coding	+	NA	0	rs10987251	9	129102994	G	A	0.000759	NA	GWASDB_Junwen	rs10987251
chr9	126326849	126507041	ENSG00000196814	MVB12B	+	protein_coding	30	7884	MVB12B	protein_coding	+	NA	0	rs10760426	9	129103584	G	A	0.000693	NA	GWASDB_Junwen	rs10760426
chr9	126326849	126507041	ENSG00000196814	MVB12B	+	protein_coding	30	7884	MVB12B	protein_coding	+	NA	0	rs1360289	9	129115717	T	C	0.000649	NA	GWASDB_Junwen	rs1360289
chr9	126326849	126507041	ENSG00000196814	MVB12B	+	protein_coding	30	7884	MVB12B	protein_coding	+	NA	0	rs10987253	9	129120430	C	A	0.000872	NA	GWASDB_Junwen	rs10987253
chr9	126326849	126507041	ENSG00000196814	MVB12B	+	protein_coding	30	7884	MVB12B	protein_coding	+	NA	0	rs10122788	9	129206832	A	G	2.644e-05	0.94526	Stah_additional	rs10122788
chr9	128411751	128437344	ENSG00000167123	CERCAM	+	protein_coding	93	6059	CERCAM	protein_coding	+	NA	0	rs1009850	9	131193665	A	C	7.55e-05	NA	GWASDB_Junwen	rs1009850
chr9	135075422	135121178	ENSG00000130558	OLFM1	+	protein_coding	48	6123	OLFM1	protein_coding	+	NA	0	rs1778991	9	137974333	T	C	8.991e-05	0.94035	Stah_additional	rs1778991
chr11	1389899	1462685	ENSG00000174672	BRSK2	+	protein_coding	201	6903	BRSK2	protein_coding	+	NA	0	rs10766906	11	1440776	G	T	0.000603	NA	GWASDB_Junwen	rs10766906
chr11	1389899	1462685	ENSG00000174672	BRSK2	+	protein_coding	201	6903	BRSK2	protein_coding	+	NA	0	rs10833693	11	1441553	T	C	0.00059	NA	GWASDB_Junwen	rs10833693
chr11	1389899	1462685	ENSG00000174672	BRSK2	+	protein_coding	201	6903	BRSK2	protein_coding	+	NA	0	rs10833701	11	1441996	C	T	0.000841	NA	GWASDB_Junwen	rs10833701
chr11	1389899	1462685	ENSG00000174672	BRSK2	+	protein_coding	201	6903	BRSK2	protein_coding	+	NA	0	rs10833703	11	1442226	C	T	0.000419	NA	GWASDB_Junwen	rs10833703
chr11	1389899	1462685	ENSG00000174672	BRSK2	+	protein_coding	201	6903	BRSK2	protein_coding	+	NA	0	rs12803212	11	1443314	C	T	0.0004	NA	GWASDB_Junwen	rs12803212
chr11	1389899	1462685	ENSG00000174672	BRSK2	+	protein_coding	201	6903	BRSK2	protein_coding	+	NA	0	rs1317780	11	1444328	C	G	0.000315	NA	GWASDB_Junwen	rs1317780
chr11	7238778	7469037	ENSG00000170743	SYT9	+	protein_coding	22	4727	SYT9	protein_coding	+	NA	0	rs4297440	11	7455385	C	A	0.000458	NA	GWASDB_Junwen	rs4297440
chr11	7238778	7469037	ENSG00000170743	SYT9	+	protein_coding	22	4727	SYT9	protein_coding	+	NA	0	rs11041381	11	7456827	T	G	0.000213	NA	GWASDB_Junwen	rs11041381
chr11	7238778	7469037	ENSG00000170743	SYT9	+	protein_coding	22	4727	SYT9	protein_coding	+	NA	0	rs4072103	11	7460958	G	A	0.000113	NA	GWASDB_Junwen	rs4072103
chr11	7238778	7469037	ENSG00000170743	SYT9	+	protein_coding	22	4727	SYT9	protein_coding	+	NA	0	rs11601238	11	7443183	A	G	0.000524	NA	GWASDB_Junwen	rs11601238
chr11	24496970	25081104	ENSG00000187398	LUZP2	+	protein_coding	62	8851	LUZP2	protein_coding	+	NA	0	rs11028045	11	24622149	C	T	0.000835	NA	GWASDB_Junwen	rs11028045
chr11	24496970	25081104	ENSG00000187398	LUZP2	+	protein_coding	62	8851	LUZP2	protein_coding	+	NA	0	rs11028069	11	24640055	G	A	0.000415	NA	GWASDB_Junwen	rs11028069
chr11	24496970	25081104	ENSG00000187398	LUZP2	+	protein_coding	62	8851	LUZP2	protein_coding	+	NA	0	rs11028081	11	24648970	G	C	0.000758	NA	GWASDB_Junwen	rs11028081
chr11	24496970	25081104	ENSG00000187398	LUZP2	+	protein_coding	62	8851	LUZP2	protein_coding	+	NA	0	rs7941650	11	24655271	C	T	0.000696	NA	GWASDB_Junwen	rs7941650
chr11	24496970	25081104	ENSG00000187398	LUZP2	+	protein_coding	62	8851	LUZP2	protein_coding	+	NA	0	rs11028093	11	24672424	C	T	0.000464	NA	GWASDB_Junwen	rs11028093
chr11	24496970	25081104	ENSG00000187398	LUZP2	+	protein_coding	62	8851	LUZP2	protein_coding	+	NA	0	rs11028094	11	24673353	T	G	0.000582	NA	GWASDB_Junwen	rs11028094
chr11	24496970	25081104	ENSG00000187398	LUZP2	+	protein_coding	62	8851	LUZP2	protein_coding	+	NA	0	rs2716442	11	24774153	C	A	0.000318	NA	GWASDB_Junwen	rs2716442
chr11	24496970	25081104	ENSG00000187398	LUZP2	+	protein_coding	62	8851	LUZP2	protein_coding	+	NA	0	rs181464826	11	24795911	T	G	2.605e-05	1.21811	Stah_additional	rs181464826
chr11	35251205	35420058	ENSG00000110436	SLC1A2	-	protein_coding	413	22835	SLC1A2	protein_coding	-	NA	5	rs1923298	11	35384432	T	C	0.000839	NA	GWASDB_Junwen	rs1923298
chr11	35251205	35420058	ENSG00000110436	SLC1A2	-	protein_coding	413	22835	SLC1A2	protein_coding	-	NA	5	rs7931955	11	35385219	G	C	0.00074	NA	GWASDB_Junwen	rs7931955
chr11	35251205	35420058	ENSG00000110436	SLC1A2	-	protein_coding	413	22835	SLC1A2	protein_coding	-	NA	5	rs11033097	11	35387697	G	A	2.89e-05	NA	GWASDB_Junwen	rs11033097
chr11	35251205	35420058	ENSG00000110436	SLC1A2	-	protein_coding	413	22835	SLC1A2	protein_coding	-	NA	5	rs11033098	11	35387874	T	C	2.61e-05	NA	GWASDB_Junwen	rs11033098
chr11	35251205	35420058	ENSG00000110436	SLC1A2	-	protein_coding	413	22835	SLC1A2	protein_coding	-	NA	5	rs11033099	11	35388778	C	T	3.24e-05	NA	GWASDB_Junwen	rs11033099
chr11	35251205	35420058	ENSG00000110436	SLC1A2	-	protein_coding	413	22835	SLC1A2	protein_coding	-	NA	5	rs7104229	11	35389661	C	T	3.2e-05	NA	GWASDB_Junwen	rs7104229
chr11	35251205	35420058	ENSG00000110436	SLC1A2	-	protein_coding	413	22835	SLC1A2	protein_coding	-	NA	5	rs7116961	11	35392268	G	A	3.21e-05	NA	GWASDB_Junwen	rs7116961
chr11	35251205	35420058	ENSG00000110436	SLC1A2	-	protein_coding	413	22835	SLC1A2	protein_coding	-	NA	5	rs9704794	11	35394729	G	A	2.35e-05	NA	GWASDB_Junwen	rs9704794
chr11	35251205	35420058	ENSG00000110436	SLC1A2	-	protein_coding	413	22835	SLC1A2	protein_coding	-	NA	5	rs7103668	11	35396511	A	G	5.08e-05	NA	GWASDB_Junwen	rs7103668
chr11	35251205	35420058	ENSG00000110436	SLC1A2	-	protein_coding	413	22835	SLC1A2	protein_coding	-	NA	5	rs12294149	11	35397515	A	G	5.48e-05	NA	GWASDB_Junwen	rs12294149
chr11	35251205	35420058	ENSG00000110436	SLC1A2	-	protein_coding	413	22835	SLC1A2	protein_coding	-	NA	5	rs10836384	11	35398659	C	T	5.33e-05	NA	GWASDB_Junwen	rs10836384
chr11	35251205	35420058	ENSG00000110436	SLC1A2	-	protein_coding	413	22835	SLC1A2	protein_coding	-	NA	5	rs2065030	11	35399637	T	C	5.45e-05	NA	GWASDB_Junwen	rs2065030
chr11	40114203	41459773	ENSG00000148948	LRRC4C	-	protein_coding	27	5356	LRRC4C	protein_coding	-	NA	0	rs3943000	11	40653814	C	G	0.000997	NA	GWASDB_Junwen	rs3943000
chr11	40114203	41459773	ENSG00000148948	LRRC4C	-	protein_coding	27	5356	LRRC4C	protein_coding	-	NA	0	rs11035980	11	40659256	C	A	8.9e-05	NA	GWASDB_Junwen	rs11035980
chr11	40114203	41459773	ENSG00000148948	LRRC4C	-	protein_coding	27	5356	LRRC4C	protein_coding	-	NA	0	rs11035988	11	40664763	C	G	9.8e-05	NA	GWASDB_Junwen	rs11035988
chr11	40114203	41459773	ENSG00000148948	LRRC4C	-	protein_coding	27	5356	LRRC4C	protein_coding	-	NA	0	rs10501241	11	40696128	C	A	7.4e-05	NA	GWASDB_Junwen	rs10501241
chr11	40114203	41459773	ENSG00000148948	LRRC4C	-	protein_coding	27	5356	LRRC4C	protein_coding	-	NA	0	rs996263	11	41060325	T	A	0.000786	NA	GWASDB_Junwen	rs996263
chr11	40114203	41459773	ENSG00000148948	LRRC4C	-	protein_coding	27	5356	LRRC4C	protein_coding	-	NA	0	rs355220	11	41064232	C	T	0.000446	NA	GWASDB_Junwen	rs355220
chr11	40114203	41459773	ENSG00000148948	LRRC4C	-	protein_coding	27	5356	LRRC4C	protein_coding	-	NA	0	rs10837579	11	41154796	G	A	3.72e-05	NA	GWASDB_Junwen	rs10837579
chr11	40114203	41459773	ENSG00000148948	LRRC4C	-	protein_coding	27	5356	LRRC4C	protein_coding	-	NA	0	rs12364931	11	41195359	G	A	0.000518	NA	GWASDB_Junwen	rs12364931
chr11	40114203	41459773	ENSG00000148948	LRRC4C	-	protein_coding	27	5356	LRRC4C	protein_coding	-	NA	0	rs4130500	11	41289764	T	C	0.000212	NA	GWASDB_Junwen	rs4130500
chr11	45885651	45906465	ENSG00000121653	MAPK8IP1	+	protein_coding	26	3498	MAPK8IP1	protein_coding	+	NA	0	rs78014668	11	45913994	C	G	1.65e-05	1.11416	Stah_additional	rs78014668
chr11	46856868	46918622	ENSG00000134569	LRP4	-	protein_coding	51	8597	LRP4	protein_coding	-	NA	20	rs2306029	11	46893108	T	C	0.000896	NA	GWASDB_Junwen	rs2306029
chr11	49146635	49208670	ENSG00000086205	FOLH1	-	protein_coding	135	3824	FOLH1	protein_coding	-	NA	0	rs16906158	11	49170774	T	C	0.000598	NA	GWASDB_Junwen	rs16906158
chr11	49146635	49208670	ENSG00000086205	FOLH1	-	protein_coding	135	3824	FOLH1	protein_coding	-	NA	0	rs2299644	11	49189235	G	A	0.00072	NA	GWASDB_Junwen	rs2299644
chr11	49146635	49208670	ENSG00000086205	FOLH1	-	protein_coding	135	3824	FOLH1	protein_coding	-	NA	0	rs16906173	11	49195802	G	C	0.00053	NA	GWASDB_Junwen	rs16906173
chr11	49146635	49208670	ENSG00000086205	FOLH1	-	protein_coding	135	3824	FOLH1	protein_coding	-	NA	0	rs16906190	11	49203487	A	G	0.000535	NA	GWASDB_Junwen	rs16906190
chr11	61746493	61757655	ENSG00000124915	DKFZP434K028	-	lincRNA	13	2889	MYRF	protein_coding	+	NA	0	rs2956395	11	61519986	C	G	8.333e-06	1.06994	Stah_additional	rs2956395
chr11	64606174	64723188	ENSG00000110076	NRXN2	-	protein_coding	141	10580	NRXN2	protein_coding	-	NA	0	rs138733811	11	64422063	A	G	4.482e-05	0.76928	Stah_additional	rs138733811
chr11	83455012	85627749	ENSG00000150672	DLG2	-	protein_coding	310	16089	DLG2	protein_coding	-	NA	173	rs7943773	11	83563234	C	T	0.000476	NA	GWASDB_Junwen	rs7943773
chr11	83455012	85627749	ENSG00000150672	DLG2	-	protein_coding	310	16089	DLG2	protein_coding	-	NA	173	rs2037194	11	83574352	G	A	0.000434	NA	GWASDB_Junwen	rs2037194
chr11	83455012	85627749	ENSG00000150672	DLG2	-	protein_coding	310	16089	DLG2	protein_coding	-	NA	173	rs7121214	11	84022936	C	A	6.23e-05	NA	GWASDB_Junwen	rs7121214
chr11	83455012	85627749	ENSG00000150672	DLG2	-	protein_coding	310	16089	DLG2	protein_coding	-	NA	173	rs11234129	11	84399744	G	A	0.000698	NA	GWASDB_Junwen	rs11234129
chr11	92352096	92896452	ENSG00000165323	FAT3	+	protein_coding	69	19280	FAT3	protein_coding	+	NA	0	rs1488859	11	92618272	C	T	0.000921	NA	GWASDB_Junwen	rs1488859
chr11	92352096	92896452	ENSG00000165323	FAT3	+	protein_coding	69	19280	FAT3	protein_coding	+	NA	0	rs10741450	11	92619430	G	A	0.000818	NA	GWASDB_Junwen	rs10741450
chr11	112961247	113278411	ENSG00000149294	NCAM1	+	protein_coding	312	12737	NCAM1	protein_coding	+	NA	0	rs10502165	11	112934495	T	C	3.897e-05	0.93286	Stah_additional	rs10502165
chr11	112961247	113278411	ENSG00000149294	NCAM1	+	protein_coding	312	12737	NCAM1	protein_coding	+	NA	0	rs4646981	11	113090805	C	T	0.000921	NA	GWASDB_Junwen	rs4646981
chr11	112961247	113278411	ENSG00000149294	NCAM1	+	protein_coding	312	12737	NCAM1	protein_coding	+	NA	0	rs12279261	11	113106455	A	G	9e-06	0.11	GWASDB_Junwen	rs12279261
chr11	112961247	113278411	ENSG00000149294	NCAM1	+	protein_coding	312	12737	NCAM1	protein_coding	+	NA	0	rs591042	11	113115748	A	G	0.000841	NA	GWASDB_Junwen	rs591042
chr11	112961247	113278411	ENSG00000149294	NCAM1	+	protein_coding	312	12737	NCAM1	protein_coding	+	NA	0	rs3781878	11	113120212	G	A	2e-06	1.54	GWASDB_Junwen	rs3781878
chr11	115169218	115504957	ENSG00000182985	CADM1	-	protein_coding	143	11017	CADM1	protein_coding	-	NA	0	rs4938182	11	115043036	G	C	3.09e-05	NA	GWASDB_Junwen	rs4938182
chr11	117427773	117817525	ENSG00000177103	DSCAML1	-	protein_coding	67	7035	DSCAML1	protein_coding	-	NA	0	rs12806865	11	117404769	A	G	5.13e-05	NA	GWASDB_Junwen	rs12806865
chr11	117427773	117817525	ENSG00000177103	DSCAML1	-	protein_coding	67	7035	DSCAML1	protein_coding	-	NA	0	rs4597100	11	117686456	C	A	0.000703	NA	GWASDB_Junwen	rs4597100
chr11	119417378	119424985	ENSG00000154096	THY1	-	protein_coding	34	5925	THY1	protein_coding	-	NA	0	rs3751026	11	119291688	A	G	0.000174	NA	GWASDB_Junwen	rs3751026
chr11	119417378	119424985	ENSG00000154096	THY1	-	protein_coding	34	5925	THY1	protein_coding	-	NA	0	rs3910017	11	119295082	A	G	0.000176	NA	GWASDB_Junwen	rs3910017
chr11	120511700	120988904	ENSG00000149403	GRIK4	+	protein_coding	94	7518	GRIK4	protein_coding	+	NA	0	rs12292151	11	120499500	C	A	0.000248	NA	GWASDB_Junwen	rs12292151
chr11	131370478	132335653	ENSG00000182667	NTM	+	protein_coding	106	6956	NTM	protein_coding	+	NA	0	rs992564	11	131336074	G	T	4e-06	1.6221	GWASCatalog	rs992564
chr11	131370478	132335653	ENSG00000182667	NTM	+	protein_coding	106	6956	NTM	protein_coding	+	NA	0	rs432865	11	131397623	A	C	8.599e-05	1.06237	Stah_additional	rs432865
chr11	131370478	132335653	ENSG00000182667	NTM	+	protein_coding	106	6956	NTM	protein_coding	+	NA	0	rs112118250	11	131416050	T	G	6.143e-05	1.16416	Stah_additional	rs112118250
chr11	131370478	132335653	ENSG00000182667	NTM	+	protein_coding	106	6956	NTM	protein_coding	+	NA	0	rs11222788	11	131649367	C	G	0.000979	NA	GWASDB_Junwen	rs11222788
chr11	131370478	132335653	ENSG00000182667	NTM	+	protein_coding	106	6956	NTM	protein_coding	+	NA	0	rs11222791	11	131652336	C	A	0.000602	NA	GWASDB_Junwen	rs11222791
chr11	131370478	132335653	ENSG00000182667	NTM	+	protein_coding	106	6956	NTM	protein_coding	+	NA	0	rs10894446	11	131656518	A	G	0.000608	NA	GWASDB_Junwen	rs10894446
chr11	131370478	132335653	ENSG00000182667	NTM	+	protein_coding	106	6956	NTM	protein_coding	+	NA	0	rs7116261	11	131681049	A	G	0.000551	NA	GWASDB_Junwen	rs7116261
chr11	131370478	132335653	ENSG00000182667	NTM	+	protein_coding	106	6956	NTM	protein_coding	+	NA	0	rs527745	11	131908888	C	T	0.000753	NA	GWASDB_Junwen	rs527745
chr11	131370478	132335653	ENSG00000182667	NTM	+	protein_coding	106	6956	NTM	protein_coding	+	NA	0	rs11605616	11	131977847	C	G	0.000174	NA	GWASDB_Junwen	rs11605616
chr11	131370478	132335653	ENSG00000182667	NTM	+	protein_coding	106	6956	NTM	protein_coding	+	NA	0	rs12223742	11	131984267	T	C	0.000453	NA	GWASDB_Junwen	rs12223742
chr11	131370478	132335653	ENSG00000182667	NTM	+	protein_coding	106	6956	NTM	protein_coding	+	NA	0	rs3925045	11	131989637	C	G	0.000433	NA	GWASDB_Junwen	rs3925045
chr11	132414977	133532519	ENSG00000183715	OPCML	-	protein_coding	51	7583	OPCML	protein_coding	-	NA	0	rs11223335	11	132906064	C	T	0.000789	NA	GWASDB_Junwen	rs11223335
chr11	132414977	133532519	ENSG00000183715	OPCML	-	protein_coding	51	7583	OPCML	protein_coding	-	NA	0	rs7105814	11	133259745	A	G	0.000887	NA	GWASDB_Junwen	rs7105814
chr11	132414977	133532519	ENSG00000183715	OPCML	-	protein_coding	51	7583	OPCML	protein_coding	-	NA	0	rs7935477	11	133260924	A	T	0.000803	NA	GWASDB_Junwen	rs7935477
chr10	1177318	1737476	ENSG00000185736	ADARB2	-	protein_coding	28	10513	ADARB2	protein_coding	-	NA	0	rs3898610	10	1484759	T	C	0.000644	NA	GWASDB_Junwen	rs3898610
chr10	1177318	1737476	ENSG00000185736	ADARB2	-	protein_coding	28	10513	ADARB2	protein_coding	-	NA	0	rs2176377	10	1524409	C	A	0.000375	NA	GWASDB_Junwen	rs2176377
chr10	1177318	1737476	ENSG00000185736	ADARB2	-	protein_coding	28	10513	ADARB2	protein_coding	-	NA	0	rs2138688	10	1524465	T	C	0.000652	NA	GWASDB_Junwen	rs2138688
chr10	1177318	1737476	ENSG00000185736	ADARB2	-	protein_coding	28	10513	ADARB2	protein_coding	-	NA	0	rs10794753	10	1532171	A	C,T	0.000463	NA	GWASDB_Junwen	rs10794753
chr10	1177318	1737476	ENSG00000185736	ADARB2	-	protein_coding	28	10513	ADARB2	protein_coding	-	NA	0	rs17221736	10	1542204	G	A	0.000128	NA	GWASDB_Junwen	rs17221736
chr10	1177318	1737476	ENSG00000185736	ADARB2	-	protein_coding	28	10513	ADARB2	protein_coding	-	NA	0	rs2813428	10	1542887	C	A	0.000142	NA	GWASDB_Junwen	rs2813428
chr10	1177318	1737476	ENSG00000185736	ADARB2	-	protein_coding	28	10513	ADARB2	protein_coding	-	NA	0	rs2820624	10	1542940	G	A	0.000144	NA	GWASDB_Junwen	rs2820624
chr10	1177318	1737476	ENSG00000185736	ADARB2	-	protein_coding	28	10513	ADARB2	protein_coding	-	NA	0	rs17293852	10	1544231	T	A	0.000125	NA	GWASDB_Junwen	rs17293852
chr10	1177318	1737476	ENSG00000185736	ADARB2	-	protein_coding	28	10513	ADARB2	protein_coding	-	NA	0	rs2813432	10	1546669	T	C	0.000156	NA	GWASDB_Junwen	rs2813432
chr10	1177318	1737476	ENSG00000185736	ADARB2	-	protein_coding	28	10513	ADARB2	protein_coding	-	NA	0	rs2813433	10	1546782	C	T	0.000184	NA	GWASDB_Junwen	rs2813433
chr10	15211643	15371059	ENSG00000148468	FAM171A1	-	protein_coding	15	3955	FAM171A1	protein_coding	-	NA	3	rs4387250	10	15388889	C	T	7.67e-05	NA	GWASDB_Junwen	rs4387250
chr10	22534849	22714555	ENSG00000150867	PIP4K2A	-	protein_coding	48	5088	PIP4K2A	protein_coding	-	NA	0	rs12146350	10	22843111	C	G	0.000835	NA	GWASDB_Junwen	rs12146350
chr10	26216307	26304558	ENSG00000136750	GAD2	+	protein_coding	41	6144	GAD2	protein_coding	+	NA	0	rs11015025	10	26566456	C	T	0.000259	NA	GWASDB_Junwen	rs11015025
chr10	42475543	42495336	ENSG00000185904	LINC00839	+	lincRNA	10	2337	ZNF33B	protein_coding	-	NA	143232	rs7076849	10	42975859	T	C	0.00066	NA	GWASDB_Junwen	rs7076849
chr10	42475543	42495336	ENSG00000185904	LINC00839	+	lincRNA	10	2337	ZNF33B	protein_coding	-	NA	143232	rs1889310	10	42981695	A	T	0.000711	NA	GWASDB_Junwen	rs1889310
chr10	42475543	42495336	ENSG00000185904	LINC00839	+	lincRNA	10	2337	ZNF33B	protein_coding	-	NA	143232	rs11239614	10	42982518	G	A	0.000738	NA	GWASDB_Junwen	rs11239614
chr10	42475543	42495336	ENSG00000185904	LINC00839	+	lincRNA	10	2337	ZNF33B	protein_coding	-	NA	143232	rs11499092	10	42982645	T	C	0.000667	NA	GWASDB_Junwen	rs11499092
chr10	42475543	42495336	ENSG00000185904	LINC00839	+	lincRNA	10	2337	ZNF33B	protein_coding	-	NA	143232	rs11499095	10	42983525	G	T	0.000843	NA	GWASDB_Junwen	rs11499095
chr10	42475543	42495336	ENSG00000185904	LINC00839	+	lincRNA	10	2337	ZNF33B	protein_coding	-	NA	143232	rs1855450	10	42983707	G	T	0.000825	NA	GWASDB_Junwen	rs1855450
chr10	42475543	42495336	ENSG00000185904	LINC00839	+	lincRNA	10	2337	ZNF33B	protein_coding	-	NA	143232	rs6593349	10	42985292	G	A	0.000793	NA	GWASDB_Junwen	rs6593349
chr10	47365496	47384273	ENSG00000265763	ZNF488	-	protein_coding	5	3496	ZNF488	protein_coding	-	NA	0	rs3814160	10	48371277	C	T	0.000312	NA	GWASDB_Junwen	rs3814160
chr10	48446034	48656265	ENSG00000128805	ARHGAP22	-	protein_coding	89	6783	ARHGAP22	protein_coding	-	NA	0	rs12768718	10	49706201	A	G	4.43e-05	NA	GWASDB_Junwen	rs12768718
chr10	48446034	48656265	ENSG00000128805	ARHGAP22	-	protein_coding	89	6783	ARHGAP22	protein_coding	-	NA	0	rs6537565	10	49712072	C	T	0.000117	NA	GWASDB_Junwen	rs6537565
chr10	48446034	48656265	ENSG00000128805	ARHGAP22	-	protein_coding	89	6783	ARHGAP22	protein_coding	-	NA	0	rs7098760	10	49714842	A	G	7.21e-05	NA	GWASDB_Junwen	rs7098760
chr10	48446034	48656265	ENSG00000128805	ARHGAP22	-	protein_coding	89	6783	ARHGAP22	protein_coding	-	NA	0	rs11101349	10	49715108	A	C	5.63e-05	NA	GWASDB_Junwen	rs11101349
chr10	53802771	55627942	ENSG00000150275	PCDH15	-	protein_coding	931	15423	MTRNR2L5	protein_coding	+	NA	0	rs1561674	10	55948714	T	C	4.69e-05	NA	GWASDB_Junwen	rs1561674
chr10	53802771	55627942	ENSG00000150275	PCDH15	-	protein_coding	931	15423	MTRNR2L5	protein_coding	+	NA	0	rs7078920	10	55951173	A	G	4.69e-05	NA	GWASDB_Junwen	rs7078920
chr10	53802771	55627942	ENSG00000150275	PCDH15	-	protein_coding	931	15423	MTRNR2L5	protein_coding	+	NA	0	rs10509016	10	56411394	A	G	0.000685	NA	GWASDB_Junwen	rs10509016
chr10	53802771	55627942	ENSG00000150275	PCDH15	-	protein_coding	931	15423	MTRNR2L5	protein_coding	+	NA	0	rs1414686	10	56411659	T	C	0.0007	NA	GWASDB_Junwen	rs1414686
chr10	53802771	55627942	ENSG00000150275	PCDH15	-	protein_coding	931	15423	MTRNR2L5	protein_coding	+	NA	0	rs11004624	10	56652749	T	C	0.000476	NA	GWASDB_Junwen	rs11004624
chr10	53802771	55627942	ENSG00000150275	PCDH15	-	protein_coding	931	15423	MTRNR2L5	protein_coding	+	NA	0	rs11004628	10	56669640	C	A,T	0.000274	NA	GWASDB_Junwen	rs11004628
chr10	53802771	55627942	ENSG00000150275	PCDH15	-	protein_coding	931	15423	MTRNR2L5	protein_coding	+	NA	0	rs11004629	10	56669928	C	T	0.000273	NA	GWASDB_Junwen	rs11004629
chr10	53802771	55627942	ENSG00000150275	PCDH15	-	protein_coding	931	15423	MTRNR2L5	protein_coding	+	NA	0	rs2168108	10	56685218	A	G	0.000239	NA	GWASDB_Junwen	rs2168108
chr10	53802771	55627942	ENSG00000150275	PCDH15	-	protein_coding	931	15423	MTRNR2L5	protein_coding	+	NA	0	rs1733795	10	56691305	G	A	0.00012	NA	GWASDB_Junwen	rs1733795
chr10	53802771	55627942	ENSG00000150275	PCDH15	-	protein_coding	931	15423	MTRNR2L5	protein_coding	+	NA	0	rs1670815	10	56693368	A	G	0.000113	NA	GWASDB_Junwen	rs1670815
chr10	53802771	55627942	ENSG00000150275	PCDH15	-	protein_coding	931	15423	MTRNR2L5	protein_coding	+	NA	0	rs1598178	10	56695884	T	C	0.000114	NA	GWASDB_Junwen	rs1598178
chr10	53802771	55627942	ENSG00000150275	PCDH15	-	protein_coding	931	15423	MTRNR2L5	protein_coding	+	NA	0	rs1670820	10	56696364	A	G	0.000113	NA	GWASDB_Junwen	rs1670820
chr10	53802771	55627942	ENSG00000150275	PCDH15	-	protein_coding	931	15423	MTRNR2L5	protein_coding	+	NA	0	rs1733767	10	56696751	T	A,G	0.000115	NA	GWASDB_Junwen	rs1733767
chr10	53802771	55627942	ENSG00000150275	PCDH15	-	protein_coding	931	15423	MTRNR2L5	protein_coding	+	NA	0	rs1733766	10	56697083	C	T	8.88e-05	NA	GWASDB_Junwen	rs1733766
chr10	53802771	55627942	ENSG00000150275	PCDH15	-	protein_coding	931	15423	MTRNR2L5	protein_coding	+	NA	0	rs1670825	10	56697737	T	A	8.97e-05	NA	GWASDB_Junwen	rs1670825
chr10	53802771	55627942	ENSG00000150275	PCDH15	-	protein_coding	931	15423	MTRNR2L5	protein_coding	+	NA	0	rs1304466	10	56701420	G	T	9.8e-05	NA	GWASDB_Junwen	rs1304466
chr10	53802771	55627942	ENSG00000150275	PCDH15	-	protein_coding	931	15423	MTRNR2L5	protein_coding	+	NA	0	rs1454481	10	56704254	A	C	0.000112	NA	GWASDB_Junwen	rs1454481
chr10	53802771	55627942	ENSG00000150275	PCDH15	-	protein_coding	931	15423	MTRNR2L5	protein_coding	+	NA	0	rs1922168	10	56704545	C	T	0.000111	NA	GWASDB_Junwen	rs1922168
chr10	53802771	55627942	ENSG00000150275	PCDH15	-	protein_coding	931	15423	MTRNR2L5	protein_coding	+	NA	0	rs1670829	10	56705323	A	G	0.000112	NA	GWASDB_Junwen	rs1670829
chr10	53802771	55627942	ENSG00000150275	PCDH15	-	protein_coding	931	15423	MTRNR2L5	protein_coding	+	NA	0	rs1670837	10	56709224	T	C	0.000145	NA	GWASDB_Junwen	rs1670837
chr10	53802771	55627942	ENSG00000150275	PCDH15	-	protein_coding	931	15423	MTRNR2L5	protein_coding	+	NA	0	rs16906812	10	56775106	A	G	0.000465	NA	GWASDB_Junwen	rs16906812
chr10	53802771	55627942	ENSG00000150275	PCDH15	-	protein_coding	931	15423	MTRNR2L5	protein_coding	+	NA	0	rs11004806	10	57077831	C	T	0.000336	NA	GWASDB_Junwen	rs11004806
chr10	53802771	55627942	ENSG00000150275	PCDH15	-	protein_coding	931	15423	MTRNR2L5	protein_coding	+	NA	0	rs10825494	10	57077849	G	A	0.000189	NA	GWASDB_Junwen	rs10825494
chr10	53802771	55627942	ENSG00000150275	PCDH15	-	protein_coding	931	15423	MTRNR2L5	protein_coding	+	NA	0	rs1900472	10	57095253	C	T	0.000276	NA	GWASDB_Junwen	rs1900472
chr10	53802771	55627942	ENSG00000150275	PCDH15	-	protein_coding	931	15423	MTRNR2L5	protein_coding	+	NA	0	rs1900474	10	57095400	T	C	0.000267	NA	GWASDB_Junwen	rs1900474
chr10	53802771	55627942	ENSG00000150275	PCDH15	-	protein_coding	931	15423	MTRNR2L5	protein_coding	+	NA	0	rs6481157	10	57099471	T	C	0.00019	NA	GWASDB_Junwen	rs6481157
chr10	53802771	55627942	ENSG00000150275	PCDH15	-	protein_coding	931	15423	MTRNR2L5	protein_coding	+	NA	0	rs2218582	10	57103360	A	G	0.000179	NA	GWASDB_Junwen	rs2218582
chr10	53802771	55627942	ENSG00000150275	PCDH15	-	protein_coding	931	15423	MTRNR2L5	protein_coding	+	NA	0	rs1900482	10	57108195	C	T	0.000182	NA	GWASDB_Junwen	rs1900482
chr10	53802771	55627942	ENSG00000150275	PCDH15	-	protein_coding	931	15423	MTRNR2L5	protein_coding	+	NA	0	rs10825499	10	57109317	A	T	0.000121	NA	GWASDB_Junwen	rs10825499
chr10	53802771	55627942	ENSG00000150275	PCDH15	-	protein_coding	931	15423	MTRNR2L5	protein_coding	+	NA	0	rs1900493	10	57113620	T	C	0.000251	NA	GWASDB_Junwen	rs1900493
chr10	53802771	55627942	ENSG00000150275	PCDH15	-	protein_coding	931	15423	MTRNR2L5	protein_coding	+	NA	0	rs7897491	10	57117502	C	T	0.00024	NA	GWASDB_Junwen	rs7897491
chr10	53802771	55627942	ENSG00000150275	PCDH15	-	protein_coding	931	15423	MTRNR2L5	protein_coding	+	NA	0	rs1900491	10	57118292	G	T	0.000218	NA	GWASDB_Junwen	rs1900491
chr10	53802771	55627942	ENSG00000150275	PCDH15	-	protein_coding	931	15423	MTRNR2L5	protein_coding	+	NA	0	rs7094690	10	57120766	G	A	0.000292	NA	GWASDB_Junwen	rs7094690
chr10	53802771	55627942	ENSG00000150275	PCDH15	-	protein_coding	931	15423	MTRNR2L5	protein_coding	+	NA	0	rs11004830	10	57125900	G	C	0.000305	NA	GWASDB_Junwen	rs11004830
chr10	53802771	55627942	ENSG00000150275	PCDH15	-	protein_coding	931	15423	MTRNR2L5	protein_coding	+	NA	0	rs7089355	10	57126578	G	A	0.000304	NA	GWASDB_Junwen	rs7089355
chr10	53802771	55627942	ENSG00000150275	PCDH15	-	protein_coding	931	15423	MTRNR2L5	protein_coding	+	NA	0	rs1992822	10	57128108	T	C	0.00036	NA	GWASDB_Junwen	rs1992822
chr10	53802771	55627942	ENSG00000150275	PCDH15	-	protein_coding	931	15423	MTRNR2L5	protein_coding	+	NA	0	rs1992821	10	57128289	C	A	0.00062	NA	GWASDB_Junwen	rs1992821
chr10	53802771	55627942	ENSG00000150275	PCDH15	-	protein_coding	931	15423	MTRNR2L5	protein_coding	+	NA	0	rs1992820	10	57128307	G	C	0.000238	NA	GWASDB_Junwen	rs1992820
chr10	60026298	60733490	ENSG00000151150	ANK3	-	protein_coding	332	25614	ANK3	protein_coding	-	NA	0	rs9804190	10	61839831	C	T	0.000736	NA	GWASDB_Junwen	rs9804190
chr10	60026298	60733490	ENSG00000151150	ANK3	-	protein_coding	332	25614	ANK3	protein_coding	-	NA	0	rs10159800	10	61945611	C	G	0.000196	NA	GWASDB_Junwen	rs10159800
chr10	60026298	60733490	ENSG00000151150	ANK3	-	protein_coding	332	25614	ANK3	protein_coding	-	NA	0	rs10761473	10	62060382	C	G	2.26e-07	1.26	GWASDB_Junwen	rs10761473
chr10	60026298	60733490	ENSG00000151150	ANK3	-	protein_coding	332	25614	ANK3	protein_coding	-	NA	0	rs10509129	10	62071041	G	T	4.77e-08	1.29	GWASDB_Junwen	rs10509129
chr10	60026298	60733490	ENSG00000151150	ANK3	-	protein_coding	332	25614	ANK3	protein_coding	-	NA	0	rs10994299	10	62076628	C	A	1e-09	1.23	GWASCatalog	rs10994299
chr10	60026298	60733490	ENSG00000151150	ANK3	-	protein_coding	332	25614	ANK3	protein_coding	-	NA	0	rs1380459	10	62097331	C	T	2.71e-08	1.27	GWASDB_Junwen	rs1380459
chr10	60026298	60733490	ENSG00000151150	ANK3	-	protein_coding	332	25614	ANK3	protein_coding	-	NA	0	rs10994308	10	62098952	G	A	3.6e-08	1.27	GWASDB_Junwen	rs10994308
chr10	60026298	60733490	ENSG00000151150	ANK3	-	protein_coding	332	25614	ANK3	protein_coding	-	NA	0	rs10821736	10	62105053	C	T	1.55e-08	1.28	GWASDB_Junwen	rs10821736
chr10	60026298	60733490	ENSG00000151150	ANK3	-	protein_coding	332	25614	ANK3	protein_coding	-	NA	0	rs10994318	10	62125856	G	C	6.8E10-9	1.145	Stah_Top30	rs10994318
chr10	60026298	60733490	ENSG00000151150	ANK3	-	protein_coding	332	25614	ANK3	protein_coding	-	NA	0	rs10821745	10	62136206	T	G	1.26e-08	1.27	GWASDB_Junwen	rs10821745
chr10	60026298	60733490	ENSG00000151150	ANK3	-	protein_coding	332	25614	ANK3	protein_coding	-	NA	0	rs10994322	10	62136279	C	T	3.3e-08	1.27	GWASDB_Junwen	rs10994322
chr10	60026298	60733490	ENSG00000151150	ANK3	-	protein_coding	332	25614	ANK3	protein_coding	-	NA	0	rs7895653	10	62143348	C	T	0.000453	NA	GWASDB_Junwen	rs7895653
chr10	60026298	60733490	ENSG00000151150	ANK3	-	protein_coding	332	25614	ANK3	protein_coding	-	NA	0	rs4948412	10	62146576	T	C	2.99e-08	1.27	GWASDB_Junwen	rs4948412
chr10	60026298	60733490	ENSG00000151150	ANK3	-	protein_coding	332	25614	ANK3	protein_coding	-	NA	0	rs3808943	10	62151015	C	T	3.71e-08	1.27	GWASDB_Junwen	rs3808943
chr10	60026298	60733490	ENSG00000151150	ANK3	-	protein_coding	332	25614	ANK3	protein_coding	-	NA	0	rs10821748	10	62152938	G	C	1.29e-07	1.25	GWASDB_Junwen	rs10821748
chr10	60026298	60733490	ENSG00000151150	ANK3	-	protein_coding	332	25614	ANK3	protein_coding	-	NA	0	rs12416380	10	62156154	A	G	3.78e-08	1.27	GWASDB_Junwen	rs12416380
chr10	60026298	60733490	ENSG00000151150	ANK3	-	protein_coding	332	25614	ANK3	protein_coding	-	NA	0	rs4948417	10	62161618	A	G	3.4e-08	1.27	GWASDB_Junwen	rs4948417
chr10	60026298	60733490	ENSG00000151150	ANK3	-	protein_coding	332	25614	ANK3	protein_coding	-	NA	0	rs10994336	10	62179812	C	T	9e-09		GWASCatalog	rs10994336
chr10	60026298	60733490	ENSG00000151150	ANK3	-	protein_coding	332	25614	ANK3	protein_coding	-	NA	0	rs10994338	10	62181128	G	A	5e-07		GWASCatalog	rs10994338
chr10	60026298	60733490	ENSG00000151150	ANK3	-	protein_coding	332	25614	ANK3	protein_coding	-	NA	0	rs4948418	10	62185494	C	T	4e-10		GWASCatalog	rs4948418
chr10	60026298	60733490	ENSG00000151150	ANK3	-	protein_coding	332	25614	ANK3	protein_coding	-	NA	0	rs10994359	10	62222107	T	C	8.12e-10	NA	GWASDB_Junwen	rs10994359
chr10	60026298	60733490	ENSG00000151150	ANK3	-	protein_coding	332	25614	ANK3	protein_coding	-	NA	0	rs9633553	10	62274737	T	G	2.96e-10	1.29	GWASDB_Junwen	rs9633553
chr10	60026298	60733490	ENSG00000151150	ANK3	-	protein_coding	332	25614	ANK3	protein_coding	-	NA	0	rs10994397	10	62279124	C	T	3e-07	1.22	GWASCatalog	rs10994397
chr10	60026298	60733490	ENSG00000151150	ANK3	-	protein_coding	332	25614	ANK3	protein_coding	-	NA	0	rs12412135	10	62282834	C	T	3.33e-09	1.24	GWASDB_Junwen	rs12412135
chr10	60026298	60733490	ENSG00000151150	ANK3	-	protein_coding	332	25614	ANK3	protein_coding	-	NA	0	rs10821789	10	62285338	G	A	3.72e-09	1.24	GWASDB_Junwen	rs10821789
chr10	60026298	60733490	ENSG00000151150	ANK3	-	protein_coding	332	25614	ANK3	protein_coding	-	NA	0	rs10994404	10	62288445	T	C	4.41e-09	1.24	GWASDB_Junwen	rs10994404
chr10	60026298	60733490	ENSG00000151150	ANK3	-	protein_coding	332	25614	ANK3	protein_coding	-	NA	0	rs1938540	10	62294814	C	T	8.22e-10	1.27	GWASDB_Junwen	rs1938540
chr10	60026298	60733490	ENSG00000151150	ANK3	-	protein_coding	332	25614	ANK3	protein_coding	-	NA	0	rs10821792	10	62298616	C	T	8.34e-10	1.27	GWASDB_Junwen	rs10821792
chr10	60026298	60733490	ENSG00000151150	ANK3	-	protein_coding	332	25614	ANK3	protein_coding	-	NA	0	rs1938526	10	62300383	A	G	1e-08		GWASCatalog	rs1938526
chr10	60026298	60733490	ENSG00000151150	ANK3	-	protein_coding	332	25614	ANK3	protein_coding	-	NA	0	rs2186251	10	62304870	G	A	8.07e-05	NA	GWASDB_Junwen	rs2186251
chr10	60026298	60733490	ENSG00000151150	ANK3	-	protein_coding	332	25614	ANK3	protein_coding	-	NA	0	rs10994415	10	62322034	T	C	7e-11	1.27	GWASCatalog	rs10994415
chr10	60026298	60733490	ENSG00000151150	ANK3	-	protein_coding	332	25614	ANK3	protein_coding	-	NA	0	rs2154393	10	62326687	C	T	3.03e-10	1.26	GWASDB_Junwen	rs2154393
chr10	60026298	60733490	ENSG00000151150	ANK3	-	protein_coding	332	25614	ANK3	protein_coding	-	NA	0	rs16915196	10	62359859	A	G	3.04e-08	1.18	GWASDB_Junwen	rs16915196
chr10	60026298	60733490	ENSG00000151150	ANK3	-	protein_coding	332	25614	ANK3	protein_coding	-	NA	0	rs10994429	10	62371079	C	T	2.22e-08	1.18	GWASDB_Junwen	rs10994429
chr10	60026298	60733490	ENSG00000151150	ANK3	-	protein_coding	332	25614	ANK3	protein_coding	-	NA	0	rs10994430	10	62371953	G	T	2.14e-08	1.18	GWASDB_Junwen	rs10994430
chr10	60026298	60733490	ENSG00000151150	ANK3	-	protein_coding	332	25614	ANK3	protein_coding	-	NA	0	rs16915231	10	62375046	G	A	2.49e-08	1.18	GWASDB_Junwen	rs16915231
chr10	60026298	60733490	ENSG00000151150	ANK3	-	protein_coding	332	25614	ANK3	protein_coding	-	NA	0	rs10994435	10	62385605	C	T	4.36e-06	1.16	GWASDB_Junwen	rs10994435
chr10	60026298	60733490	ENSG00000151150	ANK3	-	protein_coding	332	25614	ANK3	protein_coding	-	NA	0	rs10994443	10	62395518	G	A	6.51e-08	1.23	GWASDB_Junwen	rs10994443
chr10	60026298	60733490	ENSG00000151150	ANK3	-	protein_coding	332	25614	ANK3	protein_coding	-	NA	0	rs10994465	10	62420405	G	A	5.32e-06	1.15	GWASDB_Junwen	rs10994465
chr10	60026298	60733490	ENSG00000151150	ANK3	-	protein_coding	332	25614	ANK3	protein_coding	-	NA	0	rs10509136	10	62425124	C	T	2.85e-06	1.16	GWASDB_Junwen	rs10509136
chr10	60026298	60733490	ENSG00000151150	ANK3	-	protein_coding	332	25614	ANK3	protein_coding	-	NA	0	rs12218617	10	62433440	A	T	6.28e-06	1.15	GWASDB_Junwen	rs12218617
chr10	60026298	60733490	ENSG00000151150	ANK3	-	protein_coding	332	25614	ANK3	protein_coding	-	NA	0	rs10509138	10	62437910	A	C	5.56e-06	1.15	GWASDB_Junwen	rs10509138
chr10	62374192	62672011	ENSG00000138311	ZNF365	+	protein_coding	54	9073	ZNF365	protein_coding	+	NA	0	rs11598789	10	64211640	T	G	0.000128	NA	GWASDB_Junwen	rs11598789
chr10	65912518	67696169	ENSG00000183230	CTNNA3	-	protein_coding	34	11136	LRRTM3	protein_coding	+	NA	0	rs10996824	10	67767418	C	T	0.000311	NA	GWASDB_Junwen	rs10996824
chr10	65912518	67696169	ENSG00000183230	CTNNA3	-	protein_coding	34	11136	LRRTM3	protein_coding	+	NA	0	rs1993853	10	67773309	G	A	0.000268	NA	GWASDB_Junwen	rs1993853
chr10	65912518	67696169	ENSG00000183230	CTNNA3	-	protein_coding	34	11136	LRRTM3	protein_coding	+	NA	0	rs1993852	10	67773481	T	G	0.000744	NA	GWASDB_Junwen	rs1993852
chr10	65912518	67696169	ENSG00000183230	CTNNA3	-	protein_coding	34	11136	LRRTM3	protein_coding	+	NA	0	rs10822694	10	67780727	G	A	0.000748	NA	GWASDB_Junwen	rs10822694
chr10	65912518	67696169	ENSG00000183230	CTNNA3	-	protein_coding	34	11136	LRRTM3	protein_coding	+	NA	0	rs10996832	10	67782695	T	A	0.000718	NA	GWASDB_Junwen	rs10996832
chr10	65912518	67696169	ENSG00000183230	CTNNA3	-	protein_coding	34	11136	LRRTM3	protein_coding	+	NA	0	rs2394187	10	67784809	C	T	0.00077	NA	GWASDB_Junwen	rs2394187
chr10	65912518	67696169	ENSG00000183230	CTNNA3	-	protein_coding	34	11136	LRRTM3	protein_coding	+	NA	0	rs10996834	10	67785037	G	T	0.000502	NA	GWASDB_Junwen	rs10996834
chr10	65912518	67696169	ENSG00000183230	CTNNA3	-	protein_coding	34	11136	LRRTM3	protein_coding	+	NA	0	rs7076094	10	67786048	T	C	0.000735	NA	GWASDB_Junwen	rs7076094
chr10	65912518	67696169	ENSG00000183230	CTNNA3	-	protein_coding	34	11136	LRRTM3	protein_coding	+	NA	0	rs3847338	10	67793534	A	C	0.000537	NA	GWASDB_Junwen	rs3847338
chr10	65912518	67696169	ENSG00000183230	CTNNA3	-	protein_coding	34	11136	LRRTM3	protein_coding	+	NA	0	rs1893388	10	67797938	T	C	0.000498	NA	GWASDB_Junwen	rs1893388
chr10	65912518	67696169	ENSG00000183230	CTNNA3	-	protein_coding	34	11136	LRRTM3	protein_coding	+	NA	0	rs17243212	10	67801719	T	C	0.000584	NA	GWASDB_Junwen	rs17243212
chr10	65912518	67696169	ENSG00000183230	CTNNA3	-	protein_coding	34	11136	LRRTM3	protein_coding	+	NA	0	rs10996847	10	67803602	C	T	0.00075	NA	GWASDB_Junwen	rs10996847
chr10	65912518	67696169	ENSG00000183230	CTNNA3	-	protein_coding	34	11136	LRRTM3	protein_coding	+	NA	0	rs10996862	10	67812810	G	A	0.000412	NA	GWASDB_Junwen	rs10996862
chr10	65912518	67696169	ENSG00000183230	CTNNA3	-	protein_coding	34	11136	LRRTM3	protein_coding	+	NA	0	rs10443938	10	67813824	T	C	0.000671	NA	GWASDB_Junwen	rs10443938
chr10	65912518	67696169	ENSG00000183230	CTNNA3	-	protein_coding	34	11136	LRRTM3	protein_coding	+	NA	0	rs7893145	10	68461866	T	C	1.43e-05	NA	GWASDB_Junwen	rs7893145
chr10	65912518	67696169	ENSG00000183230	CTNNA3	-	protein_coding	34	11136	LRRTM3	protein_coding	+	NA	0	rs10509277	10	68490976	C	T	7.36e-05	NA	GWASDB_Junwen	rs10509277
chr10	65912518	67696169	ENSG00000183230	CTNNA3	-	protein_coding	34	11136	LRRTM3	protein_coding	+	NA	0	rs12242171	10	68651913	C	A	0.000754	NA	GWASDB_Junwen	rs12242171
chr10	65912518	67696169	ENSG00000183230	CTNNA3	-	protein_coding	34	11136	LRRTM3	protein_coding	+	NA	0	rs2140380	10	68678211	C	A	0.000362	NA	GWASDB_Junwen	rs2140380
chr10	65912518	67696169	ENSG00000183230	CTNNA3	-	protein_coding	34	11136	LRRTM3	protein_coding	+	NA	0	rs16923756	10	68679080	T	C	0.00046	NA	GWASDB_Junwen	rs16923756
chr10	65912518	67696169	ENSG00000183230	CTNNA3	-	protein_coding	34	11136	LRRTM3	protein_coding	+	NA	0	rs7897388	10	68681780	T	C	0.000552	NA	GWASDB_Junwen	rs7897388
chr10	65912518	67696169	ENSG00000183230	CTNNA3	-	protein_coding	34	11136	LRRTM3	protein_coding	+	NA	0	rs12258954	10	68683007	A	T	0.00033	NA	GWASDB_Junwen	rs12258954
chr10	85599555	86366478	ENSG00000182771	GRID1	-	protein_coding	33	5927	GRID1	protein_coding	-	NA	15	rs11201867	10	87762136	G	A	0.000281	NA	GWASDB_Junwen	rs11201867
chr10	96998038	97185920	ENSG00000187122	SLIT1	-	protein_coding	123	9103	SLIT1	protein_coding	-	NA	0	rs35425515	10	98879661	T	C	7e-07	1.51639	GWASCatalog	rs35425515
chr10	99329099	99394330	ENSG00000119946	CNNM1	+	protein_coding	13	6413	CNNM1	protein_coding	+	NA	0	rs4917864	10	101149298	C	T	0.000424	NA	GWASDB_Junwen	rs4917864
chr10	103493979	103592552	ENSG00000107954	NEURL1	+	protein_coding	14	4961	NEURL1	protein_coding	+	NA	0	rs7069733	10	105297770	C	G	7e-06	1.08	GWASDB_Junwen	rs7069733
chr10	115093365	115948992	ENSG00000107518	ATRNL1	+	protein_coding	82	9824	ATRNL1	protein_coding	+	NA	0	rs3740571	10	117705146	T	C	0.000309	NA	GWASDB_Junwen	rs3740571
chr10	115093365	115948992	ENSG00000107518	ATRNL1	+	protein_coding	82	9824	ATRNL1	protein_coding	+	NA	0	rs10885833	10	117707733	T	C	0.000232	NA	GWASDB_Junwen	rs10885833
chr10	131092391	131311721	ENSG00000176769	TCERG1L	-	protein_coding	24	5258	TCERG1L	protein_coding	-	NA	0	rs12414474	10	132926440	T	C	9.37e-05	NA	GWASDB_Junwen	rs12414474
chr10	131092391	131311721	ENSG00000176769	TCERG1L	-	protein_coding	24	5258	TCERG1L	protein_coding	-	NA	0	rs12250538	10	132927646	C	T	8e-05	NA	GWASDB_Junwen	rs12250538
chr10	131092391	131311721	ENSG00000176769	TCERG1L	-	protein_coding	24	5258	TCERG1L	protein_coding	-	NA	0	rs7923325	10	132928393	T	G	0.000455	NA	GWASDB_Junwen	rs7923325
chr10	131092391	131311721	ENSG00000176769	TCERG1L	-	protein_coding	24	5258	TCERG1L	protein_coding	-	NA	0	rs7895423	10	132928542	T	G	0.000523	NA	GWASDB_Junwen	rs7895423
chr10	131092391	131311721	ENSG00000176769	TCERG1L	-	protein_coding	24	5258	TCERG1L	protein_coding	-	NA	0	rs10829911	10	132931188	T	G	3.88e-05	NA	GWASDB_Junwen	rs10829911
chr10	131092391	131311721	ENSG00000176769	TCERG1L	-	protein_coding	24	5258	TCERG1L	protein_coding	-	NA	0	rs10829912	10	132931236	C	T	3.99e-05	NA	GWASDB_Junwen	rs10829912
chr10	131092391	131311721	ENSG00000176769	TCERG1L	-	protein_coding	24	5258	TCERG1L	protein_coding	-	NA	0	rs10829913	10	132931252	A	C	4.4e-05	NA	GWASDB_Junwen	rs10829913
chr10	131092391	131311721	ENSG00000176769	TCERG1L	-	protein_coding	24	5258	TCERG1L	protein_coding	-	NA	0	rs11017741	10	132931331	C	T	3.8e-05	NA	GWASDB_Junwen	rs11017741
chr10	131092391	131311721	ENSG00000176769	TCERG1L	-	protein_coding	24	5258	TCERG1L	protein_coding	-	NA	0	rs7920711	10	132931710	C	T	3.97e-05	NA	GWASDB_Junwen	rs7920711
chr10	131092391	131311721	ENSG00000176769	TCERG1L	-	protein_coding	24	5258	TCERG1L	protein_coding	-	NA	0	rs7905619	10	132931776	A	G	2.78e-05	NA	GWASDB_Junwen	rs7905619
chr10	131092391	131311721	ENSG00000176769	TCERG1L	-	protein_coding	24	5258	TCERG1L	protein_coding	-	NA	0	rs7920843	10	132931812	C	G,T	2.4e-05	NA	GWASDB_Junwen	rs7920843
chr10	131092391	131311721	ENSG00000176769	TCERG1L	-	protein_coding	24	5258	TCERG1L	protein_coding	-	NA	0	rs7905749	10	132931857	A	G	2.42e-05	NA	GWASDB_Junwen	rs7905749
chr10	131092391	131311721	ENSG00000176769	TCERG1L	-	protein_coding	24	5258	TCERG1L	protein_coding	-	NA	0	rs6482862	10	132931959	G	A	2.82e-05	NA	GWASDB_Junwen	rs6482862
chr10	131092391	131311721	ENSG00000176769	TCERG1L	-	protein_coding	24	5258	TCERG1L	protein_coding	-	NA	0	rs6482863	10	132932077	G	A	2.41e-05	NA	GWASDB_Junwen	rs6482863
chr10	131092391	131311721	ENSG00000176769	TCERG1L	-	protein_coding	24	5258	TCERG1L	protein_coding	-	NA	0	rs10829947	10	133001706	T	C	0.000531	NA	GWASDB_Junwen	rs10829947
chr10	131092391	131311721	ENSG00000176769	TCERG1L	-	protein_coding	24	5258	TCERG1L	protein_coding	-	NA	0	rs11017838	10	133045646	G	T	0.000572	NA	GWASDB_Junwen	rs11017838
chr10	131092391	131311721	ENSG00000176769	TCERG1L	-	protein_coding	24	5258	TCERG1L	protein_coding	-	NA	0	rs1968517	10	133048749	T	C	0.00067	NA	GWASDB_Junwen	rs1968517
chr12	16548373	16610594	ENSG00000048540	LMO3	-	protein_coding	145	10268	LMO3	protein_coding	-	NA	0	rs11057006	12	16750931	A	G	5.92e-05	NA	GWASDB_Junwen	rs11057006
chr12	16548373	16610594	ENSG00000048540	LMO3	-	protein_coding	145	10268	LMO3	protein_coding	-	NA	0	rs9651873	12	16755372	A	C	9.43e-05	NA	GWASDB_Junwen	rs9651873
chr12	40692442	41072418	ENSG00000018236	CNTN1	+	protein_coding	131	7492	CNTN1	protein_coding	+	NA	0	rs312273	12	41247742	G	A	9e-06	1.566	GWASCatalog	rs312273
chr12	40692442	41072418	ENSG00000018236	CNTN1	+	protein_coding	131	7492	CNTN1	protein_coding	+	NA	0	rs17621741	12	41300290	A	C	3.59e-05	NA	GWASDB_Junwen	rs17621741
chr12	40692442	41072418	ENSG00000018236	CNTN1	+	protein_coding	131	7492	CNTN1	protein_coding	+	NA	0	rs11178982	12	41301332	T	C	3.59e-05	NA	GWASDB_Junwen	rs11178982
chr12	44508275	44921848	ENSG00000184613	NELL2	-	protein_coding	208	6424	NELL2	protein_coding	-	NA	0	rs7980297	12	44920565	C	T	0.000864	NA	GWASDB_Junwen	rs7980297
chr12	48995149	48999309	ENSG00000181418	DDN	-	protein_coding	2	3749	DDN	protein_coding	-	NA	0	rs1054442	12	49389320	A	C	1e-08	1.13	GWASCatalog	rs1054442
chr12	51590266	51812864	ENSG00000196876	SCN8A	+	protein_coding	210	14935	SCN8A	protein_coding	+	NA	0	rs4512905	12	52051130	T	C	3.85e-05	NA	GWASDB_Junwen	rs4512905
chr12	57549998	57586632	ENSG00000155980	KIF5A	+	protein_coding	57	6261	KIF5A	protein_coding	+	NA	0	rs775251	12	57978740	C	T	3.48e-05	NA	GWASDB_Junwen	rs775251
chr12	61708259	62279150	ENSG00000198673	FAM19A2	-	protein_coding	67	9255	USP15	protein_coding	+	NA	0	rs980891	12	62403101	C	T	0.000755	NA	GWASDB_Junwen	rs980891
chr12	61708259	62279150	ENSG00000198673	FAM19A2	-	protein_coding	67	9255	USP15	protein_coding	+	NA	0	rs348696	12	62418622	C	T	0.000766	NA	GWASDB_Junwen	rs348696
chr12	61708259	62279150	ENSG00000198673	FAM19A2	-	protein_coding	67	9255	USP15	protein_coding	+	NA	0	rs2951468	12	62445289	C	A	0.000756	NA	GWASDB_Junwen	rs2951468
chr12	61708259	62279150	ENSG00000198673	FAM19A2	-	protein_coding	67	9255	USP15	protein_coding	+	NA	0	rs10784285	12	62558314	C	T	0.000441	NA	GWASDB_Junwen	rs10784285
chr12	61708259	62279150	ENSG00000198673	FAM19A2	-	protein_coding	67	9255	USP15	protein_coding	+	NA	0	rs1881959	12	62568371	A	G	0.000285	NA	GWASDB_Junwen	rs1881959
chr12	61708259	62279150	ENSG00000198673	FAM19A2	-	protein_coding	67	9255	USP15	protein_coding	+	NA	0	rs12310147	12	62578136	T	C	5.533e-05	0.93904	Stah_additional	rs12310147
chr12	62643982	62935037	ENSG00000111110	PPM1H	-	protein_coding	27	7063	PPM1H	protein_coding	-	NA	0	rs342169	12	63086591	A	G	2.14e-05	NA	GWASDB_Junwen	rs342169
chr12	62643982	62935037	ENSG00000111110	PPM1H	-	protein_coding	27	7063	PPM1H	protein_coding	-	NA	0	rs699585	12	63306132	T	G	0.000819	NA	GWASDB_Junwen	rs699585
chr12	62643982	62935037	ENSG00000111110	PPM1H	-	protein_coding	27	7063	PPM1H	protein_coding	-	NA	0	rs699586	12	63306382	T	C	0.000819	NA	GWASDB_Junwen	rs699586
chr12	89588049	89709300	ENSG00000070961	ATP2B1	-	protein_coding	100	9493	ATP2B1	protein_coding	-	NA	0	rs10506975	12	89986523	T	C	0.000513	NA	GWASDB_Junwen	rs10506975
chr12	89588049	89709300	ENSG00000070961	ATP2B1	-	protein_coding	100	9493	ATP2B1	protein_coding	-	NA	0	rs17017109	12	90004107	T	G	0.000199	NA	GWASDB_Junwen	rs17017109
chr12	98726457	99984237	ENSG00000185046	ANKS1B	-	protein_coding	258	11053	FAM71C	protein_coding	+	NA	0	rs201418	12	99277908	A	G	0.000894	NA	GWASDB_Junwen	rs201418
chr12	98726457	99984237	ENSG00000185046	ANKS1B	-	protein_coding	258	11053	FAM71C	protein_coding	+	NA	0	rs201410	12	99300340	A	G	0.000475	NA	GWASDB_Junwen	rs201410
chr12	98726457	99984237	ENSG00000185046	ANKS1B	-	protein_coding	258	11053	FAM71C	protein_coding	+	NA	0	rs201408	12	99304404	T	G	0.000506	NA	GWASDB_Junwen	rs201408
chr12	98726457	99984237	ENSG00000185046	ANKS1B	-	protein_coding	258	11053	FAM71C	protein_coding	+	NA	0	rs201407	12	99305987	T	C	0.000391	NA	GWASDB_Junwen	rs201407
chr12	98726457	99984237	ENSG00000185046	ANKS1B	-	protein_coding	258	11053	FAM71C	protein_coding	+	NA	0	rs10745843	12	99496030	A	G	3.41e-07	1.07272	Stah_additional	rs10745843
chr12	98726457	99984237	ENSG00000185046	ANKS1B	-	protein_coding	258	11053	FAM71C	protein_coding	+	NA	0	rs10860392	12	99498187	C	T	2e-06	1.06	GWASDB_Junwen	rs10860392
chr12	98726457	99984237	ENSG00000185046	ANKS1B	-	protein_coding	258	11053	FAM71C	protein_coding	+	NA	0	rs10860416	12	99692007	T	G	5.827e-05	0.94026	Stah_additional	rs10860416
chr12	98726457	99984237	ENSG00000185046	ANKS1B	-	protein_coding	258	11053	FAM71C	protein_coding	+	NA	0	rs149780761	12	99759955	A	C	6.768e-05	0.62563	Stah_additional	rs149780761
chr12	98726457	99984237	ENSG00000185046	ANKS1B	-	protein_coding	258	11053	FAM71C	protein_coding	+	NA	0	rs11109953	12	100019917	C	A	0.000768	NA	GWASDB_Junwen	rs11109953
chr12	100717526	101128287	ENSG00000151572	ANO4	+	protein_coding	128	4997	ANO4	protein_coding	+	NA	0	rs3803140	12	101381132	A	C	0.000298	NA	GWASDB_Junwen	rs3803140
chr12	100717526	101128287	ENSG00000151572	ANO4	+	protein_coding	128	4997	ANO4	protein_coding	+	NA	0	rs17485225	12	101400699	G	A	0.000953	NA	GWASDB_Junwen	rs17485225
chr12	108129471	108250119	ENSG00000075035	WSCD2	+	protein_coding	58	6557	WSCD2	protein_coding	+	NA	0	rs4964656	12	108594069	G	C	5.78e-05	NA	GWASDB_Junwen	rs4964656
chr12	108129471	108250119	ENSG00000075035	WSCD2	+	protein_coding	58	6557	WSCD2	protein_coding	+	NA	0	rs7971456	12	108596399	T	C	4.016e-05	0.94535	Stah_additional	rs7971456
chr12	108129471	108250119	ENSG00000075035	WSCD2	+	protein_coding	58	6557	WSCD2	protein_coding	+	NA	0	rs7313402	12	108602970	C	A	8e-06	1.13	GWASDB_Junwen	rs7313402
chr12	108129471	108250119	ENSG00000075035	WSCD2	+	protein_coding	58	6557	WSCD2	protein_coding	+	NA	0	rs4964665	12	108628067	T	C	2.7e-05	NA	GWASDB_Junwen	rs4964665
chr12	112570380	112896914	ENSG00000089169	RPH3A	+	protein_coding	250	10369	RPH3A	protein_coding	+	NA	0	rs233722	12	113031474	G	A	0.000168	NA	GWASDB_Junwen	rs233722
chr12	112570380	112896914	ENSG00000089169	RPH3A	+	protein_coding	250	10369	RPH3A	protein_coding	+	NA	0	rs233721	12	113031543	T	A	0.000102	NA	GWASDB_Junwen	rs233721
chr12	112570380	112896914	ENSG00000089169	RPH3A	+	protein_coding	250	10369	RPH3A	protein_coding	+	NA	0	rs233716	12	113039943	C	T	0.000295	NA	GWASDB_Junwen	rs233716
chr12	112570380	112896914	ENSG00000089169	RPH3A	+	protein_coding	250	10369	RPH3A	protein_coding	+	NA	0	rs232925	12	113109378	C	T	0.000839	NA	GWASDB_Junwen	rs232925
chr12	112570380	112896914	ENSG00000089169	RPH3A	+	protein_coding	250	10369	RPH3A	protein_coding	+	NA	0	rs2891403	12	113137572	A	G	0.000157	NA	GWASDB_Junwen	rs2891403
chr12	112570380	112896914	ENSG00000089169	RPH3A	+	protein_coding	250	10369	RPH3A	protein_coding	+	NA	0	rs10850071	12	113165852	C	G	0.000737	NA	GWASDB_Junwen	rs10850071
chr12	112570380	112896914	ENSG00000089169	RPH3A	+	protein_coding	250	10369	RPH3A	protein_coding	+	NA	0	rs10744782	12	113166569	A	G	0.000856	NA	GWASDB_Junwen	rs10744782
chr12	112570380	112896914	ENSG00000089169	RPH3A	+	protein_coding	250	10369	RPH3A	protein_coding	+	NA	0	rs10850075	12	113182298	G	A	0.000729	NA	GWASDB_Junwen	rs10850075
chr12	112570380	112896914	ENSG00000089169	RPH3A	+	protein_coding	250	10369	RPH3A	protein_coding	+	NA	0	rs739742	12	113184739	C	A	0.000513	NA	GWASDB_Junwen	rs739742
chr12	112570380	112896914	ENSG00000089169	RPH3A	+	protein_coding	250	10369	RPH3A	protein_coding	+	NA	0	rs739743	12	113185030	T	C	0.000517	NA	GWASDB_Junwen	rs739743
chr12	112570380	112896914	ENSG00000089169	RPH3A	+	protein_coding	250	10369	RPH3A	protein_coding	+	NA	0	rs1024467	12	113187354	C	T	0.000361	NA	GWASDB_Junwen	rs1024467
chr12	112570380	112896914	ENSG00000089169	RPH3A	+	protein_coding	250	10369	RPH3A	protein_coding	+	NA	0	rs1011966	12	113190029	G	T	0.00095	NA	GWASDB_Junwen	rs1011966
chr12	112570380	112896914	ENSG00000089169	RPH3A	+	protein_coding	250	10369	RPH3A	protein_coding	+	NA	0	rs2384032	12	113195605	A	G	0.000931	NA	GWASDB_Junwen	rs2384032
chr12	112570380	112896914	ENSG00000089169	RPH3A	+	protein_coding	250	10369	RPH3A	protein_coding	+	NA	0	rs3803063	12	113196915	C	T	0.000191	NA	GWASDB_Junwen	rs3803063
chr12	112570380	112896914	ENSG00000089169	RPH3A	+	protein_coding	250	10369	RPH3A	protein_coding	+	NA	0	rs3803062	12	113196920	A	G	0.000261	NA	GWASDB_Junwen	rs3803062
chr12	112570380	112896914	ENSG00000089169	RPH3A	+	protein_coding	250	10369	RPH3A	protein_coding	+	NA	0	rs886349	12	113202553	T	C	0.00082	NA	GWASDB_Junwen	rs886349
chr12	125186836	125662371	ENSG00000139364	TMEM132B	+	protein_coding	28	15703	TMEM132B	protein_coding	+	NA	0	rs1043607	12	126143346	G	T	4e-06		GWASCatalog	rs1043607
chr13	25372071	26025851	ENSG00000132932	ATP8A2	+	protein_coding	131	10415	ATP8A2	protein_coding	+	NA	0	rs4770836	13	26037909	T	C	4.68e-06	NA	GWASDB_Junwen	rs4770836
chr13	25372071	26025851	ENSG00000132932	ATP8A2	+	protein_coding	131	10415	ATP8A2	protein_coding	+	NA	0	rs4770837	13	26037960	C	G	5e-06	1.246	GWASCatalog	rs4770837
chr13	77697854	77764242	ENSG00000139737	SLAIN1	+	protein_coding	84	4133	SLAIN1	protein_coding	+	NA	0	rs3812830	13	78317503	A	G	6e-05	NA	GWASDB_Junwen	rs3812830
chr13	77697854	77764242	ENSG00000139737	SLAIN1	+	protein_coding	84	4133	SLAIN1	protein_coding	+	NA	0	rs9600927	13	78338016	A	G	4.78e-05	NA	GWASDB_Junwen	rs9600927
chr13	96090839	96839562	ENSG00000185352	HS6ST3	+	protein_coding	3	7806	HS6ST3	protein_coding	+	NA	0	rs7992570	13	96819515	C	T	0.000717	NA	GWASDB_Junwen	rs7992570
chr13	96090839	96839562	ENSG00000185352	HS6ST3	+	protein_coding	3	7806	HS6ST3	protein_coding	+	NA	0	rs1327625	13	96822422	T	C	0.000959	NA	GWASDB_Junwen	rs1327625
chr13	96090839	96839562	ENSG00000185352	HS6ST3	+	protein_coding	3	7806	HS6ST3	protein_coding	+	NA	0	rs4415884	13	96826463	G	A	0.000842	NA	GWASDB_Junwen	rs4415884
chr13	96090839	96839562	ENSG00000185352	HS6ST3	+	protein_coding	3	7806	HS6ST3	protein_coding	+	NA	0	rs7338412	13	96830881	T	C	0.000845	NA	GWASDB_Junwen	rs7338412
chr13	96090839	96839562	ENSG00000185352	HS6ST3	+	protein_coding	3	7806	HS6ST3	protein_coding	+	NA	0	rs1410106	13	96831192	G	A	0.000844	NA	GWASDB_Junwen	rs1410106
chr13	96090839	96839562	ENSG00000185352	HS6ST3	+	protein_coding	3	7806	HS6ST3	protein_coding	+	NA	0	rs4773940	13	96833699	T	C	0.000848	NA	GWASDB_Junwen	rs4773940
chr13	96090839	96839562	ENSG00000185352	HS6ST3	+	protein_coding	3	7806	HS6ST3	protein_coding	+	NA	0	rs6492841	13	96842972	A	T	0.000848	NA	GWASDB_Junwen	rs6492841
chr13	96090839	96839562	ENSG00000185352	HS6ST3	+	protein_coding	3	7806	HS6ST3	protein_coding	+	NA	0	rs1327627	13	96843611	G	A	0.00084	NA	GWASDB_Junwen	rs1327627
chr13	96090839	96839562	ENSG00000185352	HS6ST3	+	protein_coding	3	7806	HS6ST3	protein_coding	+	NA	0	rs6492843	13	96845745	A	G	0.000845	NA	GWASDB_Junwen	rs6492843
chr13	96090839	96839562	ENSG00000185352	HS6ST3	+	protein_coding	3	7806	HS6ST3	protein_coding	+	NA	0	rs1927790	13	96922191	T	C	0.000523	NA	GWASDB_Junwen	rs1927790
chr13	96090839	96839562	ENSG00000185352	HS6ST3	+	protein_coding	3	7806	HS6ST3	protein_coding	+	NA	0	rs2149314	13	96928908	T	A	0.000937	NA	GWASDB_Junwen	rs2149314
chr13	96090839	96839562	ENSG00000185352	HS6ST3	+	protein_coding	3	7806	HS6ST3	protein_coding	+	NA	0	rs7983697	13	96942845	T	G	0.000895	NA	GWASDB_Junwen	rs7983697
chr13	96090839	96839562	ENSG00000185352	HS6ST3	+	protein_coding	3	7806	HS6ST3	protein_coding	+	NA	0	rs7320184	13	96976345	C	A	0.000687	NA	GWASDB_Junwen	rs7320184
chr13	96090839	96839562	ENSG00000185352	HS6ST3	+	protein_coding	3	7806	HS6ST3	protein_coding	+	NA	0	rs4771934	13	96993756	A	C	0.000625	NA	GWASDB_Junwen	rs4771934
chr13	96090839	96839562	ENSG00000185352	HS6ST3	+	protein_coding	3	7806	HS6ST3	protein_coding	+	NA	0	chr13_97076510_D	13	97076510	I	D	9.945e-05	1.06216	Stah_additional	rs201587787
chr13	101053776	101416492	ENSG00000102452	NALCN	-	protein_coding	86	8951	NALCN	protein_coding	-	NA	0	rs2044117	13	101708310	G	A	5e-07	1.3006	GWASCatalog	rs2044117
chr13	101053776	101416492	ENSG00000102452	NALCN	-	protein_coding	86	8951	NALCN	protein_coding	-	NA	0	rs17581500	13	101720487	T	A	2.53e-06	NA	GWASDB_Junwen	rs17581500
chr13	101053776	101416492	ENSG00000102452	NALCN	-	protein_coding	86	8951	NALCN	protein_coding	-	NA	0	rs9554752	13	101726313	C	T	6e-06	1.65	GWASCatalog	rs9554752
chr13	101053776	101416492	ENSG00000102452	NALCN	-	protein_coding	86	8951	NALCN	protein_coding	-	NA	0	rs12867417	13	101738035	G	A	2.98e-05	NA	GWASDB_Junwen	rs12867417
chr13	101053776	101416492	ENSG00000102452	NALCN	-	protein_coding	86	8951	NALCN	protein_coding	-	NA	0	rs4265682	13	101739994	G	T	0.000731	NA	GWASDB_Junwen	rs4265682
chr13	101053776	101416492	ENSG00000102452	NALCN	-	protein_coding	86	8951	NALCN	protein_coding	-	NA	0	rs9513877	13	101926339	G	A	8.1e-05	NA	GWASDB_Junwen	rs9513877
chr13	101053776	101416492	ENSG00000102452	NALCN	-	protein_coding	86	8951	NALCN	protein_coding	-	NA	0	rs9518366	13	101959985	G	A	9.14e-05	1.3	GWASDB_Junwen	rs9518366
chr13	107163510	107866735	ENSG00000204442	FAM155A	-	protein_coding	3	8503	FAM155A	protein_coding	-	NA	0	rs9514730	13	108394275	C	T	0.000606	NA	GWASDB_Junwen	rs9514730
chr13	107163510	107866735	ENSG00000204442	FAM155A	-	protein_coding	3	8503	FAM155A	protein_coding	-	NA	0	rs1547801	13	108416500	A	G	0.000836	NA	GWASDB_Junwen	rs1547801
chr13	107163510	107866735	ENSG00000204442	FAM155A	-	protein_coding	3	8503	FAM155A	protein_coding	-	NA	0	rs3858803	13	108420794	C	T	0.000984	NA	GWASDB_Junwen	rs3858803
chr13	107163510	107866735	ENSG00000204442	FAM155A	-	protein_coding	3	8503	FAM155A	protein_coding	-	NA	0	rs9301257	13	108422858	A	G	0.000926	NA	GWASDB_Junwen	rs9301257
chr13	107163510	107866735	ENSG00000204442	FAM155A	-	protein_coding	3	8503	FAM155A	protein_coding	-	NA	0	rs1014207	13	108450124	G	C	0.000321	NA	GWASDB_Junwen	rs1014207
chr13	107163510	107866735	ENSG00000204442	FAM155A	-	protein_coding	3	8503	FAM155A	protein_coding	-	NA	0	rs7987548	13	108471811	G	T	0.000285	NA	GWASDB_Junwen	rs7987548
chr13	107163510	107866735	ENSG00000204442	FAM155A	-	protein_coding	3	8503	FAM155A	protein_coding	-	NA	0	rs7994757	13	108473248	G	A	0.000557	NA	GWASDB_Junwen	rs7994757
chr13	107163510	107866735	ENSG00000204442	FAM155A	-	protein_coding	3	8503	FAM155A	protein_coding	-	NA	0	rs7321280	13	108499418	G	A	0.000506	NA	GWASDB_Junwen	rs7321280
chr13	107163510	107866735	ENSG00000204442	FAM155A	-	protein_coding	3	8503	FAM155A	protein_coding	-	NA	0	rs7330212	13	108502972	C	T	0.000389	NA	GWASDB_Junwen	rs7330212
chr13	107163510	107866735	ENSG00000204442	FAM155A	-	protein_coding	3	8503	FAM155A	protein_coding	-	NA	0	rs1543002	13	108503356	C	T	4.8e-06	NA	GWASDB_Junwen	rs1543002
chr13	107163510	107866735	ENSG00000204442	FAM155A	-	protein_coding	3	8503	FAM155A	protein_coding	-	NA	0	rs1543003	13	108503437	T	C	0.000762	NA	GWASDB_Junwen	rs1543003
chr14	32934933	33801103	ENSG00000151322	NPAS3	+	protein_coding	98	9241	NPAS3	protein_coding	+	NA	0	rs8003703	14	33411639	A	T	2.651e-05	1.23949	Stah_additional	rs8003703
chr14	32934933	33801103	ENSG00000151322	NPAS3	+	protein_coding	98	9241	NPAS3	protein_coding	+	NA	0	rs4982029	14	33476266	G	A	4e-06		GWASCatalog	rs4982029
chr14	32934933	33801103	ENSG00000151322	NPAS3	+	protein_coding	98	9241	NPAS3	protein_coding	+	NA	0	rs8015959	14	33480922	C	T	5e-06	1.59	GWASCatalog	rs8015959
chr14	32934933	33801103	ENSG00000151322	NPAS3	+	protein_coding	98	9241	NPAS3	protein_coding	+	NA	0	rs8013167	14	33610197	G	A	0.000632	NA	GWASDB_Junwen	rs8013167
chr14	32934933	33801103	ENSG00000151322	NPAS3	+	protein_coding	98	9241	NPAS3	protein_coding	+	NA	0	rs6571583	14	33610500	T	C	0.000779	NA	GWASDB_Junwen	rs6571583
chr14	32934933	33801103	ENSG00000151322	NPAS3	+	protein_coding	98	9241	NPAS3	protein_coding	+	NA	0	rs10149827	14	33650231	A	G	0.000472	NA	GWASDB_Junwen	rs10149827
chr14	32934933	33801103	ENSG00000151322	NPAS3	+	protein_coding	98	9241	NPAS3	protein_coding	+	NA	0	rs1315134	14	33827632	G	A	4.99e-05	NA	GWASDB_Junwen	rs1315134
chr14	32934933	33801103	ENSG00000151322	NPAS3	+	protein_coding	98	9241	NPAS3	protein_coding	+	NA	0	rs12891017	14	33915286	G	T	7.39e-06	NA	GWASDB_Junwen	rs12891017
chr14	32934933	33801103	ENSG00000151322	NPAS3	+	protein_coding	98	9241	NPAS3	protein_coding	+	NA	0	rs12897354	14	33916758	G	A	1.93e-05	NA	GWASDB_Junwen	rs12897354
chr14	32934933	33801103	ENSG00000151322	NPAS3	+	protein_coding	98	9241	NPAS3	protein_coding	+	NA	0	rs17101181	14	33918337	C	A,G,T	6.7e-05	NA	GWASDB_Junwen	rs17101181
chr14	32934933	33801103	ENSG00000151322	NPAS3	+	protein_coding	98	9241	NPAS3	protein_coding	+	NA	0	rs17101237	14	33923292	C	T	0.000109	NA	GWASDB_Junwen	rs17101237
chr14	32934933	33801103	ENSG00000151322	NPAS3	+	protein_coding	98	9241	NPAS3	protein_coding	+	NA	0	rs8016929	14	33924170	G	A	7.2e-05	NA	GWASDB_Junwen	rs8016929
chr14	32934933	33801103	ENSG00000151322	NPAS3	+	protein_coding	98	9241	NPAS3	protein_coding	+	NA	0	rs1030975	14	33925996	G	A	0.000348	NA	GWASDB_Junwen	rs1030975
chr14	32934933	33801103	ENSG00000151322	NPAS3	+	protein_coding	98	9241	NPAS3	protein_coding	+	NA	0	rs1952603	14	34149325	A	G	0.000942	NA	GWASDB_Junwen	rs1952603
chr14	32934933	33801103	ENSG00000151322	NPAS3	+	protein_coding	98	9241	NPAS3	protein_coding	+	NA	0	rs2297117	14	34149997	T	C	0.000254	NA	GWASDB_Junwen	rs2297117
chr14	32934933	33801103	ENSG00000151322	NPAS3	+	protein_coding	98	9241	NPAS3	protein_coding	+	NA	0	rs17410178	14	34189636	A	G	0.000108	NA	GWASDB_Junwen	rs17410178
chr14	32934933	33801103	ENSG00000151322	NPAS3	+	protein_coding	98	9241	NPAS3	protein_coding	+	NA	0	rs1958058	14	34260635	C	T	0.000894	NA	GWASDB_Junwen	rs1958058
chr14	50532509	50633049	ENSG00000198513	ATL1	+	protein_coding	57	4360	ATL1	protein_coding	+	NA	0	rs2356450	14	51005599	G	A	0.000497	NA	GWASDB_Junwen	rs2356450
chr14	50532509	50633049	ENSG00000198513	ATL1	+	protein_coding	57	4360	ATL1	protein_coding	+	NA	0	rs7152982	14	51007615	A	C	0.000516	NA	GWASDB_Junwen	rs7152982
chr14	50532509	50633049	ENSG00000198513	ATL1	+	protein_coding	57	4360	ATL1	protein_coding	+	NA	0	rs12587721	14	51016600	A	G	0.000692	NA	GWASDB_Junwen	rs12587721
chr14	50975262	51096061	ENSG00000100505	TRIM9	-	protein_coding	38	8945	TRIM9	protein_coding	-	NA	0	rs8006348	14	51525473	A	G	4.91e-05	NA	GWASDB_Junwen	rs8006348
chr14	70722526	70809171	ENSG00000006432	MAP3K9	-	protein_coding	72	12386	MAP3K9	protein_coding	-	NA	363	rs17108540	14	71255496	G	C	0.000859	NA	GWASDB_Junwen	rs17108540
chr14	78170373	79862443	ENSG00000021645	NRXN3	+	protein_coding	167	15535	NRXN3	protein_coding	+	NA	0	rs213565	14	78642215	C	T	0.000797	NA	GWASDB_Junwen	rs213565
chr14	78170373	79862443	ENSG00000021645	NRXN3	+	protein_coding	167	15535	NRXN3	protein_coding	+	NA	0	rs862327	14	78648558	G	A	0.000588	NA	GWASDB_Junwen	rs862327
chr14	78170373	79862443	ENSG00000021645	NRXN3	+	protein_coding	167	15535	NRXN3	protein_coding	+	NA	0	rs4899701	14	78653922	A	T	0.000697	NA	GWASDB_Junwen	rs4899701
chr14	78170373	79862443	ENSG00000021645	NRXN3	+	protein_coding	167	15535	NRXN3	protein_coding	+	NA	0	rs4903720	14	78657023	C	T	0.000627	NA	GWASDB_Junwen	rs4903720
chr14	78170373	79862443	ENSG00000021645	NRXN3	+	protein_coding	167	15535	NRXN3	protein_coding	+	NA	0	rs11625200	14	78929366	C	A	0.000794	NA	GWASDB_Junwen	rs11625200
chr14	78170373	79862443	ENSG00000021645	NRXN3	+	protein_coding	167	15535	NRXN3	protein_coding	+	NA	0	rs10431730	14	78942478	A	G	0.000659	NA	GWASDB_Junwen	rs10431730
chr14	78170373	79862443	ENSG00000021645	NRXN3	+	protein_coding	167	15535	NRXN3	protein_coding	+	NA	0	rs1990531	14	78947081	G	A	0.000408	NA	GWASDB_Junwen	rs1990531
chr14	78170373	79862443	ENSG00000021645	NRXN3	+	protein_coding	167	15535	NRXN3	protein_coding	+	NA	0	rs11622766	14	78957858	A	G	0.000368	NA	GWASDB_Junwen	rs11622766
chr14	78170373	79862443	ENSG00000021645	NRXN3	+	protein_coding	167	15535	NRXN3	protein_coding	+	NA	0	rs1544623	14	78960255	A	G	0.000841	NA	GWASDB_Junwen	rs1544623
chr14	78170373	79862443	ENSG00000021645	NRXN3	+	protein_coding	167	15535	NRXN3	protein_coding	+	NA	0	rs1122840	14	78965754	G	A	0.000547	NA	GWASDB_Junwen	rs1122840
chr14	78170373	79862443	ENSG00000021645	NRXN3	+	protein_coding	167	15535	NRXN3	protein_coding	+	NA	0	rs11629123	14	78983502	C	T	0.000419	NA	GWASDB_Junwen	rs11629123
chr14	78170373	79862443	ENSG00000021645	NRXN3	+	protein_coding	167	15535	NRXN3	protein_coding	+	NA	0	rs1030123	14	78990329	G	A	0.000437	NA	GWASDB_Junwen	rs1030123
chr14	78170373	79862443	ENSG00000021645	NRXN3	+	protein_coding	167	15535	NRXN3	protein_coding	+	NA	0	rs1030124	14	78990463	G	T	0.000438	NA	GWASDB_Junwen	rs1030124
chr14	78170373	79862443	ENSG00000021645	NRXN3	+	protein_coding	167	15535	NRXN3	protein_coding	+	NA	0	rs4243660	14	78998187	T	C	0.000436	NA	GWASDB_Junwen	rs4243660
chr14	78170373	79862443	ENSG00000021645	NRXN3	+	protein_coding	167	15535	NRXN3	protein_coding	+	NA	0	rs2193670	14	79015849	G	A	0.000429	NA	GWASDB_Junwen	rs2193670
chr14	78170373	79862443	ENSG00000021645	NRXN3	+	protein_coding	167	15535	NRXN3	protein_coding	+	NA	0	rs1015964	14	79017115	A	G	0.0009	NA	GWASDB_Junwen	rs1015964
chr14	78170373	79862443	ENSG00000021645	NRXN3	+	protein_coding	167	15535	NRXN3	protein_coding	+	NA	0	rs2098518	14	79017836	C	G	0.000427	NA	GWASDB_Junwen	rs2098518
chr14	78170373	79862443	ENSG00000021645	NRXN3	+	protein_coding	167	15535	NRXN3	protein_coding	+	NA	0	chr14_79659110_I	14	79659110	I	D	1.29e-05	1.06226	Stah_additional	rs202202751
chr14	78170373	79862443	ENSG00000021645	NRXN3	+	protein_coding	167	15535	NRXN3	protein_coding	+	NA	0	rs8008654	14	79692430	G	A	0.000477	NA	GWASDB_Junwen	rs8008654
chr14	78170373	79862443	ENSG00000021645	NRXN3	+	protein_coding	167	15535	NRXN3	protein_coding	+	NA	0	rs10151613	14	79698367	C	A	0.000757	NA	GWASDB_Junwen	rs10151613
chr14	78170373	79862443	ENSG00000021645	NRXN3	+	protein_coding	167	15535	NRXN3	protein_coding	+	NA	0	rs8011208	14	79705038	A	G	0.000965	NA	GWASDB_Junwen	rs8011208
chr14	78170373	79862443	ENSG00000021645	NRXN3	+	protein_coding	167	15535	NRXN3	protein_coding	+	NA	0	rs4899737	14	79709510	G	T	0.000577	NA	GWASDB_Junwen	rs4899737
chr14	78170373	79862443	ENSG00000021645	NRXN3	+	protein_coding	167	15535	NRXN3	protein_coding	+	NA	0	rs12882688	14	79713597	G	A	0.000721	NA	GWASDB_Junwen	rs12882688
chr14	78170373	79862443	ENSG00000021645	NRXN3	+	protein_coding	167	15535	NRXN3	protein_coding	+	NA	0	rs11627269	14	79714572	C	T	0.000352	NA	GWASDB_Junwen	rs11627269
chr14	78170373	79862443	ENSG00000021645	NRXN3	+	protein_coding	167	15535	NRXN3	protein_coding	+	NA	0	rs7153957	14	79727238	A	G	0.000539	NA	GWASDB_Junwen	rs7153957
chr14	78170373	79862443	ENSG00000021645	NRXN3	+	protein_coding	167	15535	NRXN3	protein_coding	+	NA	0	rs2219846	14	79727663	G	A	0.000218	NA	GWASDB_Junwen	rs2219846
chr14	78170373	79862443	ENSG00000021645	NRXN3	+	protein_coding	167	15535	NRXN3	protein_coding	+	NA	0	rs7161543	14	79730086	C	T	0.000258	NA	GWASDB_Junwen	rs7161543
chr14	78170373	79862443	ENSG00000021645	NRXN3	+	protein_coding	167	15535	NRXN3	protein_coding	+	NA	0	rs4359363	14	79732170	G	A	0.000254	NA	GWASDB_Junwen	rs4359363
chr14	78170373	79862443	ENSG00000021645	NRXN3	+	protein_coding	167	15535	NRXN3	protein_coding	+	NA	0	rs1184263	14	79732478	G	A	0.000175	NA	GWASDB_Junwen	rs1184263
chr14	78170373	79862443	ENSG00000021645	NRXN3	+	protein_coding	167	15535	NRXN3	protein_coding	+	NA	0	rs12432262	14	79747043	A	C	9.96e-05	NA	GWASDB_Junwen	rs12432262
chr14	78170373	79862443	ENSG00000021645	NRXN3	+	protein_coding	167	15535	NRXN3	protein_coding	+	NA	0	rs1868635	14	79747251	C	T	8.5e-05	NA	GWASDB_Junwen	rs1868635
chr14	78170373	79862443	ENSG00000021645	NRXN3	+	protein_coding	167	15535	NRXN3	protein_coding	+	NA	0	rs7492515	14	79755176	G	A	8.19e-05	NA	GWASDB_Junwen	rs7492515
chr14	78170373	79862443	ENSG00000021645	NRXN3	+	protein_coding	167	15535	NRXN3	protein_coding	+	NA	0	rs4899738	14	79759987	A	G	0.000128	NA	GWASDB_Junwen	rs4899738
chr14	78170373	79862443	ENSG00000021645	NRXN3	+	protein_coding	167	15535	NRXN3	protein_coding	+	NA	0	rs12884217	14	79770232	A	G	0.00012	NA	GWASDB_Junwen	rs12884217
chr14	78170373	79862443	ENSG00000021645	NRXN3	+	protein_coding	167	15535	NRXN3	protein_coding	+	NA	0	rs2218786	14	79785699	A	T	0.000688	NA	GWASDB_Junwen	rs2218786
chr14	78170373	79862443	ENSG00000021645	NRXN3	+	protein_coding	167	15535	NRXN3	protein_coding	+	NA	0	rs6574505	14	79807197	C	A	0.000662	NA	GWASDB_Junwen	rs6574505
chr14	78170373	79862443	ENSG00000021645	NRXN3	+	protein_coding	167	15535	NRXN3	protein_coding	+	NA	0	rs17109778	14	80170573	C	T	8e-05	NA	GWASDB_Junwen	rs17109778
chr14	78170373	79862443	ENSG00000021645	NRXN3	+	protein_coding	167	15535	NRXN3	protein_coding	+	NA	0	rs61993167	14	80171075	C	G	9.773e-06	0.82978	Stah_additional	rs61993167
chr14	104474678	104604759	ENSG00000258986	TMEM179	-	protein_coding	18	4873	C14orf180	protein_coding	+	NA	0	rs4254262	14	104963839	T	C	5.47e-05	NA	GWASDB_Junwen	rs4254262
chr15	22773063	22829789	ENSG00000170113	NIPA1	+	protein_coding	36	8700	NIPA1	protein_coding	+	NA	0	chr15_23089226_I	15	23089226	I	D	9.99e-05	0.72972	Stah_additional	rs1442032349_rs199633215
chr15	23643544	23647841	ENSG00000254585	MAGEL2	-	protein_coding	1	4298	MAGEL2	protein_coding	-	NA	0	rs8920	15	23888891	A	T	9.02e-05	NA	GWASDB_Junwen	rs8920
chr15	24823637	24978582	ENSG00000128739	SNRPN	+	protein_coding	124	3416	SNRPN	protein_coding	+	NA	0	chr15_25080173_I	15	25080173	D	I	8.651e-05	0.92811	Stah_additional	rs372229490
chr15	26543546	26939539	ENSG00000166206	GABRB3	-	protein_coding	147	13886	GABRA5	protein_coding	+	NA	0	rs890319	15	26913634	C	T	0.000664	NA	GWASDB_Junwen	rs890319
chr15	26543546	26939539	ENSG00000166206	GABRB3	-	protein_coding	147	13886	GABRA5	protein_coding	+	NA	0	rs5016886	15	26961926	A	C	6.989e-05	0.92979	Stah_additional	rs5016886
chr15	26543546	26939539	ENSG00000166206	GABRB3	-	protein_coding	147	13886	GABRA5	protein_coding	+	NA	0	rs17561681	15	27178475	C	T	0.000252	NA	GWASDB_Junwen	rs17561681
chr15	26866363	26949207	ENSG00000186297	GABRA5	+	protein_coding	69	4154	GABRA5	protein_coding	+	NA	0	rs17561681	15	27178475	C	T	0.000252	NA	GWASDB_Junwen	rs17561681
chr15	43870761	44195231	ENSG00000171877	FRMD5	-	protein_coding	132	6673	FRMD5	protein_coding	-	NA	21	rs2706464	15	44486511	C	T	0.000556	NA	GWASDB_Junwen	rs2706464
chr15	52307283	52529050	ENSG00000197535	MYO5A	-	protein_coding	298	12988	MYO5A	protein_coding	-	NA	0	rs7176482	15	52603363	G	A	5.72e-05	NA	GWASDB_Junwen	rs7176482
chr15	52307283	52529050	ENSG00000197535	MYO5A	-	protein_coding	298	12988	MYO5A	protein_coding	-	NA	0	rs17613475	15	52607262	G	A	0.000107	NA	GWASDB_Junwen	rs17613475
chr15	52307283	52529050	ENSG00000197535	MYO5A	-	protein_coding	298	12988	MYO5A	protein_coding	-	NA	0	rs4280181	15	52608556	A	G	7.4e-05	NA	GWASDB_Junwen	rs4280181
chr15	52307283	52529050	ENSG00000197535	MYO5A	-	protein_coding	298	12988	MYO5A	protein_coding	-	NA	0	rs12324121	15	52608834	A	G	6.22e-05	NA	GWASDB_Junwen	rs12324121
chr15	52307283	52529050	ENSG00000197535	MYO5A	-	protein_coding	298	12988	MYO5A	protein_coding	-	NA	0	rs4519295	15	52623303	C	T	0.000175	NA	GWASDB_Junwen	rs4519295
chr15	52307283	52529050	ENSG00000197535	MYO5A	-	protein_coding	298	12988	MYO5A	protein_coding	-	NA	0	rs10467925	15	52625738	A	G	0.000161	NA	GWASDB_Junwen	rs10467925
chr15	52307283	52529050	ENSG00000197535	MYO5A	-	protein_coding	298	12988	MYO5A	protein_coding	-	NA	0	rs752866	15	52631793	C	G	1.8e-05	NA	GWASDB_Junwen	rs752866
chr15	52307283	52529050	ENSG00000197535	MYO5A	-	protein_coding	298	12988	MYO5A	protein_coding	-	NA	0	rs752865	15	52631817	T	C	4.54e-05	NA	GWASDB_Junwen	rs752865
chr15	52307283	52529050	ENSG00000197535	MYO5A	-	protein_coding	298	12988	MYO5A	protein_coding	-	NA	0	rs7182150	15	52638429	T	A	7.8e-05	NA	GWASDB_Junwen	rs7182150
chr15	52307283	52529050	ENSG00000197535	MYO5A	-	protein_coding	298	12988	MYO5A	protein_coding	-	NA	0	rs4776037	15	52640650	C	T	7.25e-05	NA	GWASDB_Junwen	rs4776037
chr15	52307283	52529050	ENSG00000197535	MYO5A	-	protein_coding	298	12988	MYO5A	protein_coding	-	NA	0	rs12324100	15	52641688	C	T	0.000105	NA	GWASDB_Junwen	rs12324100
chr15	52307283	52529050	ENSG00000197535	MYO5A	-	protein_coding	298	12988	MYO5A	protein_coding	-	NA	0	rs8028033	15	52649116	A	G	3.44e-05	NA	GWASDB_Junwen	rs8028033
chr15	52307283	52529050	ENSG00000197535	MYO5A	-	protein_coding	298	12988	MYO5A	protein_coding	-	NA	0	rs3794565	15	52655366	A	G	2.4e-05	NA	GWASDB_Junwen	rs3794565
chr15	52307283	52529050	ENSG00000197535	MYO5A	-	protein_coding	298	12988	MYO5A	protein_coding	-	NA	0	rs7176639	15	52660686	T	C	0.000159	NA	GWASDB_Junwen	rs7176639
chr15	52307283	52529050	ENSG00000197535	MYO5A	-	protein_coding	298	12988	MYO5A	protein_coding	-	NA	0	rs2242057	15	52671308	T	C	0.000181	NA	GWASDB_Junwen	rs2242057
chr15	52307283	52529050	ENSG00000197535	MYO5A	-	protein_coding	298	12988	MYO5A	protein_coding	-	NA	0	rs2242058	15	52671784	C	T	0.000116	NA	GWASDB_Junwen	rs2242058
chr15	52307283	52529050	ENSG00000197535	MYO5A	-	protein_coding	298	12988	MYO5A	protein_coding	-	NA	0	rs12914979	15	52677424	T	C	0.000125	NA	GWASDB_Junwen	rs12914979
chr15	52307283	52529050	ENSG00000197535	MYO5A	-	protein_coding	298	12988	MYO5A	protein_coding	-	NA	0	rs10518687	15	52687433	G	A	0.000142	NA	GWASDB_Junwen	rs10518687
chr15	52307283	52529050	ENSG00000197535	MYO5A	-	protein_coding	298	12988	MYO5A	protein_coding	-	NA	0	rs2414150	15	52693688	T	G	0.000177	NA	GWASDB_Junwen	rs2414150
chr15	54012904	54633414	ENSG00000137766	UNC13C	+	protein_coding	58	13457	UNC13C	protein_coding	+	NA	0	rs12592703	15	54311885	C	T	0.00041	NA	GWASDB_Junwen	rs12592703
chr15	54012904	54633414	ENSG00000137766	UNC13C	+	protein_coding	58	13457	UNC13C	protein_coding	+	NA	0	rs1897036	15	54318481	G	A	0.000664	NA	GWASDB_Junwen	rs1897036
chr15	54012904	54633414	ENSG00000137766	UNC13C	+	protein_coding	58	13457	UNC13C	protein_coding	+	NA	0	rs17552199	15	54320533	T	C	0.000603	NA	GWASDB_Junwen	rs17552199
chr15	54012904	54633414	ENSG00000137766	UNC13C	+	protein_coding	58	13457	UNC13C	protein_coding	+	NA	0	rs17633721	15	54320572	A	T	0.000474	NA	GWASDB_Junwen	rs17633721
chr15	54012904	54633414	ENSG00000137766	UNC13C	+	protein_coding	58	13457	UNC13C	protein_coding	+	NA	0	rs2163196	15	54321576	G	A	0.000624	NA	GWASDB_Junwen	rs2163196
chr15	54012904	54633414	ENSG00000137766	UNC13C	+	protein_coding	58	13457	UNC13C	protein_coding	+	NA	0	rs12917513	15	54321728	A	T	0.000177	NA	GWASDB_Junwen	rs12917513
chr15	59372693	59523549	ENSG00000157470	FAM81A	+	protein_coding	65	5578	FAM81A	protein_coding	+	NA	0	rs28890483	15	59719169	A	G	9e-06	1.3904	GWASCatalog	rs28890483
chr15	59372693	59523549	ENSG00000157470	FAM81A	+	protein_coding	65	5578	FAM81A	protein_coding	+	NA	0	rs4592597	15	59736724	C	T	6.81e-05	NA	GWASDB_Junwen	rs4592597
chr15	77613027	77820900	ENSG00000169783	LINGO1	-	protein_coding	60	4902	LINGO1	protein_coding	-	NA	0	rs10459650	15	77910620	A	G	1.307e-05	0.94026	Stah_additional	rs10459650
chr15	78340324	78348078	ENSG00000166426	CRABP1	+	protein_coding	9	993	CRABP1	protein_coding	+	NA	0	rs16969725	15	78637938	G	A	0.000714	NA	GWASDB_Junwen	rs16969725
chr15	80344853	80403575	ENSG00000259495	AC016705.2	-	lincRNA	6	7251	ARNT2	protein_coding	+	NA	-775	rs2278702	15	80694922	A	T	6e-06		GWASCatalog	rs2278702
chr15	80404350	80597928	ENSG00000172379	ARNT2	+	protein_coding	103	7741	ARNT2	protein_coding	+	NA	0	rs4238517	15	80724564	G	A	0.000766	NA	GWASDB_Junwen	rs4238517
chr16	5239802	7710844	ENSG00000078328	RBFOX1	+	protein_coding	253	10121	RBFOX1	protein_coding	+	NA	0	rs9745912	16	5294727	T	G	0.000245	NA	GWASDB_Junwen	rs9745912
chr16	5239802	7710844	ENSG00000078328	RBFOX1	+	protein_coding	253	10121	RBFOX1	protein_coding	+	NA	0	rs1881323	16	5305484	A	C	0.000781	NA	GWASDB_Junwen	rs1881323
chr16	5239802	7710844	ENSG00000078328	RBFOX1	+	protein_coding	253	10121	RBFOX1	protein_coding	+	NA	0	rs188361880	16	5414205	C	G	7.571e-06	0.41516	Stah_additional	rs188361880
chr16	5239802	7710844	ENSG00000078328	RBFOX1	+	protein_coding	253	10121	RBFOX1	protein_coding	+	NA	0	rs490052	16	5415915	A	G	5.49e-05	NA	GWASDB_Junwen	rs490052
chr16	5239802	7710844	ENSG00000078328	RBFOX1	+	protein_coding	253	10121	RBFOX1	protein_coding	+	NA	0	rs9926610	16	5464801	T	A	5.42e-05	NA	GWASDB_Junwen	rs9926610
chr16	5239802	7710844	ENSG00000078328	RBFOX1	+	protein_coding	253	10121	RBFOX1	protein_coding	+	NA	0	rs582567	16	5489632	A	G	4.46e-05	NA	GWASDB_Junwen	rs582567
chr16	5239802	7710844	ENSG00000078328	RBFOX1	+	protein_coding	253	10121	RBFOX1	protein_coding	+	NA	0	rs547564	16	5507616	G	C	0.000176	NA	GWASDB_Junwen	rs547564
chr16	5239802	7710844	ENSG00000078328	RBFOX1	+	protein_coding	253	10121	RBFOX1	protein_coding	+	NA	0	rs117916453	16	5548784	A	G	6.649e-05	0.73956	Stah_additional	rs117916453
chr16	5239802	7710844	ENSG00000078328	RBFOX1	+	protein_coding	253	10121	RBFOX1	protein_coding	+	NA	0	rs1816549	16	5909380	C	T	0.000482	NA	GWASDB_Junwen	rs1816549
chr16	5239802	7710844	ENSG00000078328	RBFOX1	+	protein_coding	253	10121	RBFOX1	protein_coding	+	NA	0	rs1529917	16	5910763	C	T	0.00023	NA	GWASDB_Junwen	rs1529917
chr16	5239802	7710844	ENSG00000078328	RBFOX1	+	protein_coding	253	10121	RBFOX1	protein_coding	+	NA	0	rs17138775	16	5918769	T	C	0.000726	NA	GWASDB_Junwen	rs17138775
chr16	5239802	7710844	ENSG00000078328	RBFOX1	+	protein_coding	253	10121	RBFOX1	protein_coding	+	NA	0	rs2343338	16	5919051	A	G	0.000791	NA	GWASDB_Junwen	rs2343338
chr16	5239802	7710844	ENSG00000078328	RBFOX1	+	protein_coding	253	10121	RBFOX1	protein_coding	+	NA	0	rs8053579	16	5920217	C	G	0.000449	NA	GWASDB_Junwen	rs8053579
chr16	5239802	7710844	ENSG00000078328	RBFOX1	+	protein_coding	253	10121	RBFOX1	protein_coding	+	NA	0	rs2343344	16	6019941	G	A	4.24e-05	NA	GWASDB_Junwen	rs2343344
chr16	5239802	7710844	ENSG00000078328	RBFOX1	+	protein_coding	253	10121	RBFOX1	protein_coding	+	NA	0	rs735919	16	6022280	G	A	0.000706	NA	GWASDB_Junwen	rs735919
chr16	5239802	7710844	ENSG00000078328	RBFOX1	+	protein_coding	253	10121	RBFOX1	protein_coding	+	NA	0	rs729533	16	6022750	T	G	0.000113	NA	GWASDB_Junwen	rs729533
chr16	5239802	7710844	ENSG00000078328	RBFOX1	+	protein_coding	253	10121	RBFOX1	protein_coding	+	NA	0	rs729532	16	6022768	C	G	0.000337	NA	GWASDB_Junwen	rs729532
chr16	5239802	7710844	ENSG00000078328	RBFOX1	+	protein_coding	253	10121	RBFOX1	protein_coding	+	NA	0	rs1076380	16	6023195	G	A,C	0.000125	NA	GWASDB_Junwen	rs1076380
chr16	5239802	7710844	ENSG00000078328	RBFOX1	+	protein_coding	253	10121	RBFOX1	protein_coding	+	NA	0	rs2003545	16	6023520	C	A	0.000359	NA	GWASDB_Junwen	rs2003545
chr16	5239802	7710844	ENSG00000078328	RBFOX1	+	protein_coding	253	10121	RBFOX1	protein_coding	+	NA	0	rs887265	16	6023892	T	C	0.000271	NA	GWASDB_Junwen	rs887265
chr16	5239802	7710844	ENSG00000078328	RBFOX1	+	protein_coding	253	10121	RBFOX1	protein_coding	+	NA	0	rs887268	16	6024123	A	G	0.000762	NA	GWASDB_Junwen	rs887268
chr16	5239802	7710844	ENSG00000078328	RBFOX1	+	protein_coding	253	10121	RBFOX1	protein_coding	+	NA	0	rs12931802	16	6024311	T	C	0.000178	NA	GWASDB_Junwen	rs12931802
chr16	5239802	7710844	ENSG00000078328	RBFOX1	+	protein_coding	253	10121	RBFOX1	protein_coding	+	NA	0	rs4786795	16	6025124	A	G	0.000539	NA	GWASDB_Junwen	rs4786795
chr16	5239802	7710844	ENSG00000078328	RBFOX1	+	protein_coding	253	10121	RBFOX1	protein_coding	+	NA	0	rs9930914	16	6025639	G	T	0.000411	NA	GWASDB_Junwen	rs9930914
chr16	5239802	7710844	ENSG00000078328	RBFOX1	+	protein_coding	253	10121	RBFOX1	protein_coding	+	NA	0	rs11863516	16	6026219	C	A	0.000664	NA	GWASDB_Junwen	rs11863516
chr16	5239802	7710844	ENSG00000078328	RBFOX1	+	protein_coding	253	10121	RBFOX1	protein_coding	+	NA	0	rs12919657	16	6026393	C	T	0.000487	NA	GWASDB_Junwen	rs12919657
chr16	5239802	7710844	ENSG00000078328	RBFOX1	+	protein_coding	253	10121	RBFOX1	protein_coding	+	NA	0	rs2880608	16	6028451	G	A	0.000175	NA	GWASDB_Junwen	rs2880608
chr16	5239802	7710844	ENSG00000078328	RBFOX1	+	protein_coding	253	10121	RBFOX1	protein_coding	+	NA	0	rs4640184	16	6029938	G	C	0.000986	NA	GWASDB_Junwen	rs4640184
chr16	5239802	7710844	ENSG00000078328	RBFOX1	+	protein_coding	253	10121	RBFOX1	protein_coding	+	NA	0	rs4786811	16	6132787	A	G	3.71e-06	NA	GWASDB_Junwen	rs4786811
chr16	5239802	7710844	ENSG00000078328	RBFOX1	+	protein_coding	253	10121	RBFOX1	protein_coding	+	NA	0	rs13336322	16	6291019	G	A,C	9.1e-05	1.44	GWASDB_Junwen	rs13336322
chr16	5239802	7710844	ENSG00000078328	RBFOX1	+	protein_coding	253	10121	RBFOX1	protein_coding	+	NA	0	rs7188257	16	6314935	C	T	7.46e-05	1.31	GWASDB_Junwen	rs7188257
chr16	5239802	7710844	ENSG00000078328	RBFOX1	+	protein_coding	253	10121	RBFOX1	protein_coding	+	NA	0	rs4786850	16	6345924	C	A	3.7e-05	1.33	GWASDB_Junwen	rs4786850
chr16	5239802	7710844	ENSG00000078328	RBFOX1	+	protein_coding	253	10121	RBFOX1	protein_coding	+	NA	0	rs17664315	16	6667295	T	G	0.000703	NA	GWASDB_Junwen	rs17664315
chr16	5239802	7710844	ENSG00000078328	RBFOX1	+	protein_coding	253	10121	RBFOX1	protein_coding	+	NA	0	rs8062885	16	6669626	G	C	0.0009	NA	GWASDB_Junwen	rs8062885
chr16	5239802	7710844	ENSG00000078328	RBFOX1	+	protein_coding	253	10121	RBFOX1	protein_coding	+	NA	0	rs12596029	16	6678811	A	G	5.63e-05	NA	GWASDB_Junwen	rs12596029
chr16	5239802	7710844	ENSG00000078328	RBFOX1	+	protein_coding	253	10121	RBFOX1	protein_coding	+	NA	0	rs887856	16	6689092	A	G	0.000832	NA	GWASDB_Junwen	rs887856
chr16	5239802	7710844	ENSG00000078328	RBFOX1	+	protein_coding	253	10121	RBFOX1	protein_coding	+	NA	0	rs2058527	16	6704749	T	G	0.000509	NA	GWASDB_Junwen	rs2058527
chr16	5239802	7710844	ENSG00000078328	RBFOX1	+	protein_coding	253	10121	RBFOX1	protein_coding	+	NA	0	rs9938207	16	6729357	G	A	0.000928	NA	GWASDB_Junwen	rs9938207
chr16	5239802	7710844	ENSG00000078328	RBFOX1	+	protein_coding	253	10121	RBFOX1	protein_coding	+	NA	0	rs8054432	16	6898729	C	T	0.000176	NA	GWASDB_Junwen	rs8054432
chr16	5239802	7710844	ENSG00000078328	RBFOX1	+	protein_coding	253	10121	RBFOX1	protein_coding	+	NA	0	rs8054809	16	6898962	C	G	0.000177	NA	GWASDB_Junwen	rs8054809
chr16	5239802	7710844	ENSG00000078328	RBFOX1	+	protein_coding	253	10121	RBFOX1	protein_coding	+	NA	0	rs17143361	16	7355258	T	C	2.942e-05	1.17998	Stah_additional	rs17143361
chr16	5239802	7710844	ENSG00000078328	RBFOX1	+	protein_coding	253	10121	RBFOX1	protein_coding	+	NA	0	rs13330100	16	7398029	C	T	0.00023	NA	GWASDB_Junwen	rs13330100
chr16	5239802	7710844	ENSG00000078328	RBFOX1	+	protein_coding	253	10121	RBFOX1	protein_coding	+	NA	0	rs9934586	16	7398452	A	G	0.000759	NA	GWASDB_Junwen	rs9934586
chr16	5239802	7710844	ENSG00000078328	RBFOX1	+	protein_coding	253	10121	RBFOX1	protein_coding	+	NA	0	rs9936914	16	7398582	T	A	0.000759	NA	GWASDB_Junwen	rs9936914
chr16	5239802	7710844	ENSG00000078328	RBFOX1	+	protein_coding	253	10121	RBFOX1	protein_coding	+	NA	0	rs9924010	16	7398995	G	A	0.000115	NA	GWASDB_Junwen	rs9924010
chr16	5239802	7710844	ENSG00000078328	RBFOX1	+	protein_coding	253	10121	RBFOX1	protein_coding	+	NA	0	rs17143484	16	7399252	T	C	0.000114	NA	GWASDB_Junwen	rs17143484
chr16	5239802	7710844	ENSG00000078328	RBFOX1	+	protein_coding	253	10121	RBFOX1	protein_coding	+	NA	0	rs17842417	16	7400882	T	C	0.00011	NA	GWASDB_Junwen	rs17842417
chr16	5239802	7710844	ENSG00000078328	RBFOX1	+	protein_coding	253	10121	RBFOX1	protein_coding	+	NA	0	rs9933137	16	7402541	T	G	0.000107	NA	GWASDB_Junwen	rs9933137
chr16	5239802	7710844	ENSG00000078328	RBFOX1	+	protein_coding	253	10121	RBFOX1	protein_coding	+	NA	0	rs17146172	16	7403079	T	C	0.000107	NA	GWASDB_Junwen	rs17146172
chr16	5239802	7710844	ENSG00000078328	RBFOX1	+	protein_coding	253	10121	RBFOX1	protein_coding	+	NA	0	rs8057663	16	7431377	A	G	0.000601	NA	GWASDB_Junwen	rs8057663
chr16	5239802	7710844	ENSG00000078328	RBFOX1	+	protein_coding	253	10121	RBFOX1	protein_coding	+	NA	0	rs7184072	16	7435087	T	C	0.000518	NA	GWASDB_Junwen	rs7184072
chr16	5239802	7710844	ENSG00000078328	RBFOX1	+	protein_coding	253	10121	RBFOX1	protein_coding	+	NA	0	rs7202052	16	7435150	A	G	0.000503	NA	GWASDB_Junwen	rs7202052
chr16	5239802	7710844	ENSG00000078328	RBFOX1	+	protein_coding	253	10121	RBFOX1	protein_coding	+	NA	0	rs7202208	16	7435165	A	G	0.000501	NA	GWASDB_Junwen	rs7202208
chr16	5239802	7710844	ENSG00000078328	RBFOX1	+	protein_coding	253	10121	RBFOX1	protein_coding	+	NA	0	rs7202219	16	7435183	A	T	0.0005	NA	GWASDB_Junwen	rs7202219
chr16	5239802	7710844	ENSG00000078328	RBFOX1	+	protein_coding	253	10121	RBFOX1	protein_coding	+	NA	0	rs2346943	16	7495186	T	G	0.000534	NA	GWASDB_Junwen	rs2346943
chr16	5239802	7710844	ENSG00000078328	RBFOX1	+	protein_coding	253	10121	RBFOX1	protein_coding	+	NA	0	rs9933246	16	7497702	T	C	0.000586	NA	GWASDB_Junwen	rs9933246
chr16	5239802	7710844	ENSG00000078328	RBFOX1	+	protein_coding	253	10121	RBFOX1	protein_coding	+	NA	0	rs7194484	16	7504546	A	G	0.000818	NA	GWASDB_Junwen	rs7194484
chr16	5239802	7710844	ENSG00000078328	RBFOX1	+	protein_coding	253	10121	RBFOX1	protein_coding	+	NA	0	rs9302851	16	7505379	G	C	0.00046	NA	GWASDB_Junwen	rs9302851
chr16	5239802	7710844	ENSG00000078328	RBFOX1	+	protein_coding	253	10121	RBFOX1	protein_coding	+	NA	0	rs11647085	16	7508433	G	A	0.000341	NA	GWASDB_Junwen	rs11647085
chr16	5239802	7710844	ENSG00000078328	RBFOX1	+	protein_coding	253	10121	RBFOX1	protein_coding	+	NA	0	rs8055404	16	7745047	A	G	5.35e-05	NA	GWASDB_Junwen	rs8055404
chr16	5239802	7710844	ENSG00000078328	RBFOX1	+	protein_coding	253	10121	RBFOX1	protein_coding	+	NA	0	rs12444931	16	7753704	G	A	5e-06	1.2244	GWASCatalog	rs12444931
chr16	5239802	7710844	ENSG00000078328	RBFOX1	+	protein_coding	253	10121	RBFOX1	protein_coding	+	NA	0	rs12448737	16	7753761	T	A,C,G	5.42e-05	NA	GWASDB_Junwen	rs12448737
chr16	9753404	10182754	ENSG00000183454	GRIN2A	-	protein_coding	98	16696	GRIN2A	protein_coding	-	NA	0	rs2267772	16	9867387	C	G	6.547e-05	0.94535	Stah_additional	rs2267772
chr16	9753404	10182754	ENSG00000183454	GRIN2A	-	protein_coding	98	16696	GRIN2A	protein_coding	-	NA	0	rs8060992	16	9873939	T	A	0.000654	NA	GWASDB_Junwen	rs8060992
chr16	9753404	10182754	ENSG00000183454	GRIN2A	-	protein_coding	98	16696	GRIN2A	protein_coding	-	NA	0	rs8058295	16	9911386	C	A	7e-06	1.06	GWASDB_Junwen	rs8058295
chr16	9753404	10182754	ENSG00000183454	GRIN2A	-	protein_coding	98	16696	GRIN2A	protein_coding	-	NA	0	rs11647445	16	9926966	T	G	1.1E10-10	0.93	Stah_Top30	rs11647445
chr16	9753404	10182754	ENSG00000183454	GRIN2A	-	protein_coding	98	16696	GRIN2A	protein_coding	-	NA	0	rs6497549	16	9950374	T	C	4.96e-05	0.9412	Stah_additional	rs6497549
chr16	12901620	13240413	ENSG00000237515	SHISA9	+	protein_coding	14	10155	SHISA9	protein_coding	+	NA	0	rs191297391	16	13113833	C	G	5.531e-05	0.92774	Stah_additional	rs191297391
chr16	12901620	13240413	ENSG00000237515	SHISA9	+	protein_coding	14	10155	SHISA9	protein_coding	+	NA	0	rs150071	16	13247355	T	G	0.000453	NA	GWASDB_Junwen	rs150071
chr16	23835946	24220611	ENSG00000166501	PRKCB	+	protein_coding	102	11086	PRKCB	protein_coding	+	NA	0	rs3785383	16	24046568	A	G	0.000805	NA	GWASDB_Junwen	rs3785383
chr16	25692026	26137688	ENSG00000182601	HS3ST4	+	protein_coding	4	3379	HS3ST4	protein_coding	+	NA	0	rs4787766	16	25851270	G	A	7.75e-05	NA	GWASDB_Junwen	rs4787766
chr16	25692026	26137688	ENSG00000182601	HS3ST4	+	protein_coding	4	3379	HS3ST4	protein_coding	+	NA	0	rs12926546	16	26023883	A	G	0.000507	NA	GWASDB_Junwen	rs12926546
chr16	30005509	30023219	ENSG00000149927	DOC2A	-	protein_coding	128	6426	DOC2A	protein_coding	-	NA	51	rs3814880	16	30017895	T	C	0.000214	NA	GWASDB_Junwen	rs3814880
chr16	30005509	30023219	ENSG00000149927	DOC2A	-	protein_coding	128	6426	DOC2A	protein_coding	-	NA	51	rs3935873	16	30018500	C	T	0.000212	NA	GWASDB_Junwen	rs3935873
chr16	30005509	30023219	ENSG00000149927	DOC2A	-	protein_coding	128	6426	DOC2A	protein_coding	-	NA	51	rs11642612	16	30030195	A	C	0.000114	NA	GWASDB_Junwen	rs11642612
chr16	30005509	30023219	ENSG00000149927	DOC2A	-	protein_coding	128	6426	DOC2A	protein_coding	-	NA	51	rs11150581	16	30030699	T	C	0.000115	NA	GWASDB_Junwen	rs11150581
chr16	30005509	30023219	ENSG00000149927	DOC2A	-	protein_coding	128	6426	DOC2A	protein_coding	-	NA	51	rs12325539	16	30033633	T	C	0.000116	NA	GWASDB_Junwen	rs12325539
chr16	76277278	76559238	ENSG00000152910	CNTNAP4	+	protein_coding	160	6482	CNTNAP4	protein_coding	+	NA	0	rs17698989	16	76380991	G	A	0.000526	NA	GWASDB_Junwen	rs17698989
chr16	77247813	77435114	ENSG00000140873	ADAMTS18	-	protein_coding	50	6678	ADAMTS18	protein_coding	-	NA	0	rs17712826	16	77313881	C	T	9.61e-05	NA	GWASDB_Junwen	rs17712826
chr16	77247813	77435114	ENSG00000140873	ADAMTS18	-	protein_coding	50	6678	ADAMTS18	protein_coding	-	NA	0	rs889706	16	77317591	T	C	4.23e-06	NA	GWASDB_Junwen	rs889706
chr16	77247813	77435114	ENSG00000140873	ADAMTS18	-	protein_coding	50	6678	ADAMTS18	protein_coding	-	NA	0	rs12921392	16	77320605	A	G	4.86e-05	NA	GWASDB_Junwen	rs12921392
chr16	77247813	77435114	ENSG00000140873	ADAMTS18	-	protein_coding	50	6678	ADAMTS18	protein_coding	-	NA	0	rs551979191	16	77326724	C	CT	0.000172	NA	GWASDB_Junwen	rs1308485402
chr16	77247813	77435114	ENSG00000140873	ADAMTS18	-	protein_coding	50	6678	ADAMTS18	protein_coding	-	NA	0	rs7192208	16	77329641	T	G	2e-06	0.48	GWASDB_Junwen	rs7192208
chr16	77247813	77435114	ENSG00000140873	ADAMTS18	-	protein_coding	50	6678	ADAMTS18	protein_coding	-	NA	0	rs8058333	16	77389762	C	T	0.000638	NA	GWASDB_Junwen	rs8058333
chr16	77247813	77435114	ENSG00000140873	ADAMTS18	-	protein_coding	50	6678	ADAMTS18	protein_coding	-	NA	0	rs8044972	16	77400082	C	T	0.000667	NA	GWASDB_Junwen	rs8044972
chr16	77247813	77435114	ENSG00000140873	ADAMTS18	-	protein_coding	50	6678	ADAMTS18	protein_coding	-	NA	0	rs7205945	16	77406731	G	A	0.000988	NA	GWASDB_Junwen	rs7205945
chr16	77788530	77980107	ENSG00000171724	VAT1L	+	protein_coding	13	4137	VAT1L	protein_coding	+	NA	0	rs254772	16	77876875	G	A	0.000389	NA	GWASDB_Junwen	rs254772
chr16	77788530	77980107	ENSG00000171724	VAT1L	+	protein_coding	13	4137	VAT1L	protein_coding	+	NA	0	rs254770	16	77877571	A	T	6.39e-05	NA	GWASDB_Junwen	rs254770
chr16	77788530	77980107	ENSG00000171724	VAT1L	+	protein_coding	13	4137	VAT1L	protein_coding	+	NA	0	rs435746	16	77916191	T	A	3e-06	1.283	GWASCatalog	rs435746
chr16	77788530	77980107	ENSG00000171724	VAT1L	+	protein_coding	13	4137	VAT1L	protein_coding	+	NA	0	rs442307	16	77923069	T	C	3.24e-05	NA	GWASDB_Junwen	rs442307
chr16	77788530	77980107	ENSG00000171724	VAT1L	+	protein_coding	13	4137	VAT1L	protein_coding	+	NA	0	rs440488	16	77926130	A	G	7.98e-05	NA	GWASDB_Junwen	rs440488
chr16	87601835	87697927	ENSG00000154118	JPH3	+	protein_coding	17	5941	JPH3	protein_coding	+	NA	0	rs34975147	16	87678576	C	T	5e-06	NA	GWASDB_Junwen	rs34975147
chr17	9910609	10198551	ENSG00000007237	GAS7	-	protein_coding	160	10100	GAS7	protein_coding	-	NA	0	rs1076145	17	10020214	A	G	0.00069	NA	GWASDB_Junwen	rs1076145
chr17	9910609	10198551	ENSG00000007237	GAS7	-	protein_coding	160	10100	GAS7	protein_coding	-	NA	0	rs739351	17	10020876	G	A	0.000702	NA	GWASDB_Junwen	rs739351
chr17	9910609	10198551	ENSG00000007237	GAS7	-	protein_coding	160	10100	GAS7	protein_coding	-	NA	0	rs739350	17	10021041	G	C	0.000715	NA	GWASDB_Junwen	rs739350
chr17	9910609	10198551	ENSG00000007237	GAS7	-	protein_coding	160	10100	GAS7	protein_coding	-	NA	0	rs12449525	17	10023722	G	A	0.000627	NA	GWASDB_Junwen	rs12449525
chr17	9910609	10198551	ENSG00000007237	GAS7	-	protein_coding	160	10100	GAS7	protein_coding	-	NA	0	rs2157697	17	10027566	A	C	1.89e-05	NA	GWASDB_Junwen	rs2157697
chr17	9910609	10198551	ENSG00000007237	GAS7	-	protein_coding	160	10100	GAS7	protein_coding	-	NA	0	rs12150284	17	10031090	C	T	0.000199	NA	GWASDB_Junwen	rs12150284
chr17	9910609	10198551	ENSG00000007237	GAS7	-	protein_coding	160	10100	GAS7	protein_coding	-	NA	0	rs9913911	17	10031183	A	G	0.000211	NA	GWASDB_Junwen	rs9913911
chr17	11241263	11564063	ENSG00000188803	SHISA6	+	protein_coding	18	8527	SHISA6	protein_coding	+	NA	0	rs205020	17	11319696	T	G	0.00091	NA	GWASDB_Junwen	rs205020
chr17	11241263	11564063	ENSG00000188803	SHISA6	+	protein_coding	18	8527	SHISA6	protein_coding	+	NA	0	rs205047	17	11328428	C	T	0.000555	NA	GWASDB_Junwen	rs205047
chr17	11241263	11564063	ENSG00000188803	SHISA6	+	protein_coding	18	8527	SHISA6	protein_coding	+	NA	0	rs2969184	17	11344615	T	G	0.000617	NA	GWASDB_Junwen	rs2969184
chr17	11598431	11969748	ENSG00000007174	DNAH9	+	protein_coding	209	16980	DNAH9	protein_coding	+	NA	0	rs16945089	17	11527013	C	G	0.000739	NA	GWASDB_Junwen	rs16945089
chr17	11598431	11969748	ENSG00000007174	DNAH9	+	protein_coding	209	16980	DNAH9	protein_coding	+	NA	0	rs2191078	17	11586923	G	A	3e-05	NA	GWASDB_Junwen	rs2191078
chr17	11598431	11969748	ENSG00000007174	DNAH9	+	protein_coding	209	16980	DNAH9	protein_coding	+	NA	0	rs12449476	17	11653008	T	C	4.34e-05	NA	GWASDB_Junwen	rs12449476
chr17	11598431	11969748	ENSG00000007174	DNAH9	+	protein_coding	209	16980	DNAH9	protein_coding	+	NA	0	rs4792189	17	11773760	C	T	7.68e-05	NA	GWASDB_Junwen	rs4792189
chr17	31391624	31538217	ENSG00000131242	RAB11FIP4	+	protein_coding	61	15383	RAB11FIP4	protein_coding	+	NA	0	rs178889	17	29796314	C	T	0.000831	NA	GWASDB_Junwen	rs178889
chr17	31391624	31538217	ENSG00000131242	RAB11FIP4	+	protein_coding	61	15383	RAB11FIP4	protein_coding	+	NA	0	rs178890	17	29796804	G	A	0.000496	NA	GWASDB_Junwen	rs178890
chr17	31391624	31538217	ENSG00000131242	RAB11FIP4	+	protein_coding	61	15383	RAB11FIP4	protein_coding	+	NA	0	rs178892	17	29797333	C	A	0.000422	NA	GWASDB_Junwen	rs178892
chr17	31391624	31538217	ENSG00000131242	RAB11FIP4	+	protein_coding	61	15383	RAB11FIP4	protein_coding	+	NA	0	rs178893	17	29797674	C	G	0.000244	NA	GWASDB_Junwen	rs178893
chr17	31391624	31538217	ENSG00000131242	RAB11FIP4	+	protein_coding	61	15383	RAB11FIP4	protein_coding	+	NA	0	rs11649754	17	29823165	T	A	0.000551	NA	GWASDB_Junwen	rs11649754
chr17	31391624	31538217	ENSG00000131242	RAB11FIP4	+	protein_coding	61	15383	RAB11FIP4	protein_coding	+	NA	0	rs882544	17	29838277	A	G	0.000929	NA	GWASDB_Junwen	rs882544
chr17	51630313	52160002	ENSG00000154975	CA10	-	protein_coding	68	4450	CA10	protein_coding	-	NA	15	rs8076116	17	49934897	T	G	0.000489	NA	GWASDB_Junwen	rs8076116
chr17	51630313	52160002	ENSG00000154975	CA10	-	protein_coding	68	4450	CA10	protein_coding	-	NA	15	rs202140	17	49969875	T	G	5.065e-05	0.94649	Stah_additional	rs202140
chr17	51630313	52160002	ENSG00000154975	CA10	-	protein_coding	68	4450	CA10	protein_coding	-	NA	15	rs4641792	17	50160421	T	C	0.000806	NA	GWASDB_Junwen	rs4641792
chr17	51630313	52160002	ENSG00000154975	CA10	-	protein_coding	68	4450	CA10	protein_coding	-	NA	15	rs1503058	17	50211856	C	T	0.000734	NA	GWASDB_Junwen	rs1503058
chr17	51630313	52160002	ENSG00000154975	CA10	-	protein_coding	68	4450	CA10	protein_coding	-	NA	15	rs10853121	17	50215698	T	C	0.000105	NA	GWASDB_Junwen	rs10853121
chr17	51630313	52160002	ENSG00000154975	CA10	-	protein_coding	68	4450	CA10	protein_coding	-	NA	15	rs16951028	17	50216689	G	A	0.000637	NA	GWASDB_Junwen	rs16951028
chr17	58755869	58985176	ENSG00000175175	PPM1E	+	protein_coding	7	6542	PPM1E	protein_coding	+	NA	0	rs8074016	17	56840587	A	G	0.000329	NA	GWASDB_Junwen	rs8074016
chr17	58755869	58985176	ENSG00000175175	PPM1E	+	protein_coding	7	6542	PPM1E	protein_coding	+	NA	0	rs7224276	17	56897827	C	T	0.000282	NA	GWASDB_Junwen	rs7224276
chr17	58755869	58985176	ENSG00000175175	PPM1E	+	protein_coding	7	6542	PPM1E	protein_coding	+	NA	0	rs16943326	17	57050365	C	T	0.000523	NA	GWASDB_Junwen	rs16943326
chr17	58755869	58985176	ENSG00000175175	PPM1E	+	protein_coding	7	6542	PPM1E	protein_coding	+	NA	0	rs12600349	17	57054245	C	T	0.000712	NA	GWASDB_Junwen	rs12600349
chr17	58755869	58985176	ENSG00000175175	PPM1E	+	protein_coding	7	6542	PPM1E	protein_coding	+	NA	0	rs3809724	17	57061238	G	A	0.000803	NA	GWASDB_Junwen	rs3809724
chr17	73165012	73176633	ENSG00000180616	SSTR2	+	protein_coding	5	7852	SSTR2	protein_coding	+	NA	0	rs728291	17	71163788	C	A	0.00077	NA	GWASDB_Junwen	rs728291
chr17	73165012	73176633	ENSG00000180616	SSTR2	+	protein_coding	5	7852	SSTR2	protein_coding	+	NA	0	rs1037261	17	71164376	G	A	0.000169	NA	GWASDB_Junwen	rs1037261
chr17	73165012	73176633	ENSG00000180616	SSTR2	+	protein_coding	5	7852	SSTR2	protein_coding	+	NA	0	rs1466113	17	71165318	C	G	0.000282	NA	GWASDB_Junwen	rs1466113
chr17	76868456	76950377	ENSG00000167889	MGAT5B	+	protein_coding	87	6386	MGAT5B	protein_coding	+	NA	0	rs532753	17	74892854	A	C	0.000341	NA	GWASDB_Junwen	rs532753
chr17	76868456	76950377	ENSG00000167889	MGAT5B	+	protein_coding	87	6386	MGAT5B	protein_coding	+	NA	0	rs569234	17	74899123	C	T	0.000867	NA	GWASDB_Junwen	rs569234
chr17	76868456	76950377	ENSG00000167889	MGAT5B	+	protein_coding	87	6386	MGAT5B	protein_coding	+	NA	0	rs567207	17	74899373	C	T	0.000766	NA	GWASDB_Junwen	rs567207
chr17	76868456	76950377	ENSG00000167889	MGAT5B	+	protein_coding	87	6386	MGAT5B	protein_coding	+	NA	0	rs642058	17	74899615	A	G	0.000766	NA	GWASDB_Junwen	rs642058
chr17	76868456	76950377	ENSG00000167889	MGAT5B	+	protein_coding	87	6386	MGAT5B	protein_coding	+	NA	0	rs641233	17	74899797	A	G	0.00077	NA	GWASDB_Junwen	rs641233
chr17	76868456	76950377	ENSG00000167889	MGAT5B	+	protein_coding	87	6386	MGAT5B	protein_coding	+	NA	0	rs76936	17	74899963	G	A	0.000754	NA	GWASDB_Junwen	rs76936
chr17	76868456	76950377	ENSG00000167889	MGAT5B	+	protein_coding	87	6386	MGAT5B	protein_coding	+	NA	0	rs535136	17	74900585	C	A	0.00075	NA	GWASDB_Junwen	rs535136
chr17	79089345	79516148	ENSG00000167281	RBFOX3	-	protein_coding	85	9873	RBFOX3	protein_coding	-	NA	0	rs138358800	17	77234956	A	G	2.591e-05	1.45849	Stah_additional	rs138358800
chr18	3496032	4455335	ENSG00000170579	DLGAP1	-	protein_coding	158	12106	DLGAP1	protein_coding	-	NA	0	rs474122	18	3603112	A	G	0.000528	NA	GWASDB_Junwen	rs474122
chr18	3496032	4455335	ENSG00000170579	DLGAP1	-	protein_coding	158	12106	DLGAP1	protein_coding	-	NA	0	rs4798185	18	4150017	G	A	0.000981	NA	GWASDB_Junwen	rs4798185
chr18	3496032	4455335	ENSG00000170579	DLGAP1	-	protein_coding	158	12106	DLGAP1	protein_coding	-	NA	0	rs8095654	18	4154024	C	T	0.000878	NA	GWASDB_Junwen	rs8095654
chr18	8705661	8832777	ENSG00000168502	MTCL1	+	protein_coding	104	12665	MTCL1	protein_coding	+	NA	0	rs1035300	18	8735545	A	G	0.000831	NA	GWASDB_Junwen	rs1035300
chr18	34493290	34891140	ENSG00000134769	DTNA	+	protein_coding	380	12634	DTNA	protein_coding	+	NA	0	rs12956631	18	32240008	C	T	3.56e-05	NA	GWASDB_Junwen	rs12956631
chr18	34493290	34891140	ENSG00000134769	DTNA	+	protein_coding	380	12634	DTNA	protein_coding	+	NA	0	rs995164	18	32304323	C	A	1.12e-05	NA	GWASDB_Junwen	rs995164
chr18	37243047	37565641	ENSG00000101489	CELF4	-	protein_coding	177	6532	CELF4	protein_coding	-	NA	396	rs894775	18	34870751	T	C	9.28e-05	NA	GWASDB_Junwen	rs894775
chr18	37243047	37565641	ENSG00000101489	CELF4	-	protein_coding	177	6532	CELF4	protein_coding	-	NA	396	rs4799910	18	34875735	C	G	3.19e-05	NA	GWASDB_Junwen	rs4799910
chr18	37243047	37565641	ENSG00000101489	CELF4	-	protein_coding	177	6532	CELF4	protein_coding	-	NA	396	rs1893455	18	34876792	G	A	2.78e-05	NA	GWASDB_Junwen	rs1893455
chr18	37243047	37565641	ENSG00000101489	CELF4	-	protein_coding	177	6532	CELF4	protein_coding	-	NA	396	rs554346	18	34923786	A	G	0.000762	NA	GWASDB_Junwen	rs554346
chr18	37243047	37565641	ENSG00000101489	CELF4	-	protein_coding	177	6532	CELF4	protein_coding	-	NA	396	rs687775	18	34926060	T	G	0.00068	NA	GWASDB_Junwen	rs687775
chr18	37243047	37565641	ENSG00000101489	CELF4	-	protein_coding	177	6532	CELF4	protein_coding	-	NA	396	rs605828	18	34926178	G	C	0.00021	NA	GWASDB_Junwen	rs605828
chr18	37243047	37565641	ENSG00000101489	CELF4	-	protein_coding	177	6532	CELF4	protein_coding	-	NA	396	rs11659709	18	35053449	C	T	0.000907	NA	GWASDB_Junwen	rs11659709
chr18	46326809	46463140	ENSG00000141622	RNF165	+	protein_coding	35	11419	RNF165	protein_coding	+	NA	0	rs3894151	18	43959703	C	T	0.000556	NA	GWASDB_Junwen	rs3894151
chr18	52340172	53535899	ENSG00000187323	DCC	+	protein_coding	143	13160	DCC	protein_coding	+	NA	0	rs11660123	18	49905353	A	G	7.6e-05	NA	GWASDB_Junwen	rs11660123
chr18	52340172	53535899	ENSG00000187323	DCC	+	protein_coding	143	13160	DCC	protein_coding	+	NA	0	rs8093706	18	49913071	A	C	0.000747	NA	GWASDB_Junwen	rs8093706
chr18	52340172	53535899	ENSG00000187323	DCC	+	protein_coding	143	13160	DCC	protein_coding	+	NA	0	rs7231326	18	49915410	G	A	0.000206	NA	GWASDB_Junwen	rs7231326
chr18	52340172	53535899	ENSG00000187323	DCC	+	protein_coding	143	13160	DCC	protein_coding	+	NA	0	rs12969035	18	49926669	A	T	4.63e-05	NA	GWASDB_Junwen	rs12969035
chr18	52340172	53535899	ENSG00000187323	DCC	+	protein_coding	143	13160	DCC	protein_coding	+	NA	0	rs12970400	18	49926787	T	C	0.00024	NA	GWASDB_Junwen	rs12970400
chr18	52340172	53535899	ENSG00000187323	DCC	+	protein_coding	143	13160	DCC	protein_coding	+	NA	0	rs3915401	18	49934606	C	A	0.000134	NA	GWASDB_Junwen	rs3915401
chr18	52340172	53535899	ENSG00000187323	DCC	+	protein_coding	143	13160	DCC	protein_coding	+	NA	0	rs1031062	18	50038122	T	G	0.000546	NA	GWASDB_Junwen	rs1031062
chr18	52340172	53535899	ENSG00000187323	DCC	+	protein_coding	143	13160	DCC	protein_coding	+	NA	0	rs12964400	18	50052362	A	G	0.000375	NA	GWASDB_Junwen	rs12964400
chr18	52340172	53535899	ENSG00000187323	DCC	+	protein_coding	143	13160	DCC	protein_coding	+	NA	0	rs1349930	18	50052729	C	G	0.00048	NA	GWASDB_Junwen	rs1349930
chr18	52340172	53535899	ENSG00000187323	DCC	+	protein_coding	143	13160	DCC	protein_coding	+	NA	0	rs2165649	18	50074384	A	G	0.000482	NA	GWASDB_Junwen	rs2165649
chr18	52340172	53535899	ENSG00000187323	DCC	+	protein_coding	143	13160	DCC	protein_coding	+	NA	0	rs1550567	18	50089518	G	A	0.000797	NA	GWASDB_Junwen	rs1550567
chr18	52340172	53535899	ENSG00000187323	DCC	+	protein_coding	143	13160	DCC	protein_coding	+	NA	0	rs11665228	18	50095540	T	C	0.00037	NA	GWASDB_Junwen	rs11665228
chr18	52340172	53535899	ENSG00000187323	DCC	+	protein_coding	143	13160	DCC	protein_coding	+	NA	0	rs12961437	18	50106099	T	C,G	0.000368	NA	GWASDB_Junwen	rs12961437
chr18	52340172	53535899	ENSG00000187323	DCC	+	protein_coding	143	13160	DCC	protein_coding	+	NA	0	rs4940191	18	50108230	G	A	0.00078	NA	GWASDB_Junwen	rs4940191
chr18	52340172	53535899	ENSG00000187323	DCC	+	protein_coding	143	13160	DCC	protein_coding	+	NA	0	rs12456699	18	50124246	A	G	0.000729	NA	GWASDB_Junwen	rs12456699
chr18	52340172	53535899	ENSG00000187323	DCC	+	protein_coding	143	13160	DCC	protein_coding	+	NA	0	rs1145300	18	50126359	T	A	0.000224	NA	GWASDB_Junwen	rs1145300
chr18	52340172	53535899	ENSG00000187323	DCC	+	protein_coding	143	13160	DCC	protein_coding	+	NA	0	rs1144101	18	50128294	A	C	0.000231	NA	GWASDB_Junwen	rs1144101
chr18	52340172	53535899	ENSG00000187323	DCC	+	protein_coding	143	13160	DCC	protein_coding	+	NA	0	rs9304426	18	50130153	G	A	0.000258	NA	GWASDB_Junwen	rs9304426
chr18	52340172	53535899	ENSG00000187323	DCC	+	protein_coding	143	13160	DCC	protein_coding	+	NA	0	rs1221872	18	50130337	A	G	0.000248	NA	GWASDB_Junwen	rs1221872
chr18	52340172	53535899	ENSG00000187323	DCC	+	protein_coding	143	13160	DCC	protein_coding	+	NA	0	rs1221874	18	50131110	A	G	0.000219	NA	GWASDB_Junwen	rs1221874
chr18	52340172	53535899	ENSG00000187323	DCC	+	protein_coding	143	13160	DCC	protein_coding	+	NA	0	rs1221876	18	50132161	A	T	0.000397	NA	GWASDB_Junwen	rs1221876
chr18	52340172	53535899	ENSG00000187323	DCC	+	protein_coding	143	13160	DCC	protein_coding	+	NA	0	rs995831	18	50132645	G	C	0.00037	NA	GWASDB_Junwen	rs995831
chr18	52340172	53535899	ENSG00000187323	DCC	+	protein_coding	143	13160	DCC	protein_coding	+	NA	0	rs1221877	18	50133826	A	G	0.000388	NA	GWASDB_Junwen	rs1221877
chr18	52340172	53535899	ENSG00000187323	DCC	+	protein_coding	143	13160	DCC	protein_coding	+	NA	0	rs1221881	18	50134261	A	T	0.000354	NA	GWASDB_Junwen	rs1221881
chr18	52340172	53535899	ENSG00000187323	DCC	+	protein_coding	143	13160	DCC	protein_coding	+	NA	0	rs1221883	18	50135265	C	T	0.000522	NA	GWASDB_Junwen	rs1221883
chr18	52340172	53535899	ENSG00000187323	DCC	+	protein_coding	143	13160	DCC	protein_coding	+	NA	0	rs1221884	18	50135346	A	G	0.000506	NA	GWASDB_Junwen	rs1221884
chr18	61333582	61555773	ENSG00000101542	CDH20	+	protein_coding	37	4119	CDH20	protein_coding	+	NA	0	rs10871791	18	59059262	C	T	2.06e-05	NA	GWASDB_Junwen	rs10871791
chr18	61333582	61555773	ENSG00000101542	CDH20	+	protein_coding	37	4119	CDH20	protein_coding	+	NA	0	rs6567212	18	59082312	G	A	0.000474	NA	GWASDB_Junwen	rs6567212
chr18	61333582	61555773	ENSG00000101542	CDH20	+	protein_coding	37	4119	CDH20	protein_coding	+	NA	0	rs2215460	18	59089325	G	T	0.000797	NA	GWASDB_Junwen	rs2215460
chr18	69401055	69849087	ENSG00000206052	DOK6	+	protein_coding	23	9387	DOK6	protein_coding	+	NA	0	rs17081004	18	67149873	T	A,C,G	7.06e-05	NA	GWASDB_Junwen	rs17081004
chr18	69401055	69849087	ENSG00000206052	DOK6	+	protein_coding	23	9387	DOK6	protein_coding	+	NA	0	rs12456201	18	67279176	T	C	0.000159	NA	GWASDB_Junwen	rs12456201
chr20	8077251	8968360	ENSG00000182621	PLCB1	+	protein_coding	448	17412	PLCB1	protein_coding	+	NA	0	rs708915	20	8400667	T	A	0.000799	NA	GWASDB_Junwen	rs708915
chr20	8077251	8968360	ENSG00000182621	PLCB1	+	protein_coding	448	17412	PLCB1	protein_coding	+	NA	0	rs6077372	20	8487377	A	T	0.00043	NA	GWASDB_Junwen	rs6077372
chr20	8077251	8968360	ENSG00000182621	PLCB1	+	protein_coding	448	17412	PLCB1	protein_coding	+	NA	0	rs6140629	20	8488087	T	C	0.000528	NA	GWASDB_Junwen	rs6140629
chr20	8077251	8968360	ENSG00000182621	PLCB1	+	protein_coding	448	17412	PLCB1	protein_coding	+	NA	0	rs16994849	20	8490861	A	G	0.000443	NA	GWASDB_Junwen	rs16994849
chr20	8077251	8968360	ENSG00000182621	PLCB1	+	protein_coding	448	17412	PLCB1	protein_coding	+	NA	0	rs6086478	20	8492925	A	T	0.00044	NA	GWASDB_Junwen	rs6086478
chr20	8077251	8968360	ENSG00000182621	PLCB1	+	protein_coding	448	17412	PLCB1	protein_coding	+	NA	0	rs6055881	20	8507713	T	C	8.8e-05	NA	GWASDB_Junwen	rs6055881
chr20	8077251	8968360	ENSG00000182621	PLCB1	+	protein_coding	448	17412	PLCB1	protein_coding	+	NA	0	rs1569604	20	8508036	A	G	0.000493	NA	GWASDB_Junwen	rs1569604
chr20	8077251	8968360	ENSG00000182621	PLCB1	+	protein_coding	448	17412	PLCB1	protein_coding	+	NA	0	rs2143205	20	8511004	T	C	0.000183	NA	GWASDB_Junwen	rs2143205
chr20	8077251	8968360	ENSG00000182621	PLCB1	+	protein_coding	448	17412	PLCB1	protein_coding	+	NA	0	rs2423364	20	8516695	C	T	0.000191	NA	GWASDB_Junwen	rs2423364
chr20	8077251	8968360	ENSG00000182621	PLCB1	+	protein_coding	448	17412	PLCB1	protein_coding	+	NA	0	rs2423366	20	8517451	A	G	0.000233	NA	GWASDB_Junwen	rs2423366
chr20	8077251	8968360	ENSG00000182621	PLCB1	+	protein_coding	448	17412	PLCB1	protein_coding	+	NA	0	rs2206423	20	8528408	T	C	0.000243	NA	GWASDB_Junwen	rs2206423
chr20	10218830	10307418	ENSG00000132639	SNAP25	+	protein_coding	26	3357	SNAP25	protein_coding	+	NA	0	rs1158497	20	10217900	A	G	0.000389	NA	GWASDB_Junwen	rs1158497
chr20	10218830	10307418	ENSG00000132639	SNAP25	+	protein_coding	26	3357	SNAP25	protein_coding	+	NA	0	rs363012	20	10219799	A	G	0.00034	NA	GWASDB_Junwen	rs363012
chr20	38805705	38923024	ENSG00000101445	PPP1R16B	+	protein_coding	28	6400	PPP1R16B	protein_coding	+	NA	0	rs6129124	20	37515934	A	G	0.000159	NA	GWASDB_Junwen	rs6129124
chr20	42072752	43189733	ENSG00000196090	PTPRT	-	protein_coding	305	12943	PTPRT	protein_coding	-	NA	237	rs6102677	20	40739367	T	C	4.362e-06	0.93435	Stah_additional	rs6102677
chr20	42072752	43189733	ENSG00000196090	PTPRT	-	protein_coding	305	12943	PTPRT	protein_coding	-	NA	237	rs17221179	20	40762637	T	C	0.000616	NA	GWASDB_Junwen	rs17221179
chr20	42072752	43189733	ENSG00000196090	PTPRT	-	protein_coding	305	12943	PTPRT	protein_coding	-	NA	237	rs7272567	20	40786441	C	T	0.000663	NA	GWASDB_Junwen	rs7272567
chr20	42072752	43189733	ENSG00000196090	PTPRT	-	protein_coding	305	12943	PTPRT	protein_coding	-	NA	237	rs1569549	20	40791519	G	A	0.000569	NA	GWASDB_Junwen	rs1569549
chr20	42072752	43189733	ENSG00000196090	PTPRT	-	protein_coding	305	12943	PTPRT	protein_coding	-	NA	237	rs6102917	20	41219419	C	G	3.88e-05	NA	GWASDB_Junwen	rs6102917
chr20	42072752	43189733	ENSG00000196090	PTPRT	-	protein_coding	305	12943	PTPRT	protein_coding	-	NA	237	rs6102947	20	41240852	C	T	5.13e-05	NA	GWASDB_Junwen	rs6102947
chr20	42072752	43189733	ENSG00000196090	PTPRT	-	protein_coding	305	12943	PTPRT	protein_coding	-	NA	237	rs208250	20	41415745	T	C	0.000371	NA	GWASDB_Junwen	rs208250
chr20	53936777	54070545	ENSG00000064787	BCAS1	-	protein_coding	38	8186	BCAS1	protein_coding	-	NA	49	rs2276498	20	52610496	C	G	7e-06	1.3111	GWASCatalog	rs2276498
chr20	53936777	54070545	ENSG00000064787	BCAS1	-	protein_coding	38	8186	BCAS1	protein_coding	-	NA	49	rs6127058	20	52628804	T	C	2.12e-05	NA	GWASDB_Junwen	rs6127058
chr20	53936777	54070545	ENSG00000064787	BCAS1	-	protein_coding	38	8186	BCAS1	protein_coding	-	NA	49	rs11905945	20	52658593	T	C	3.09e-05	NA	GWASDB_Junwen	rs11905945
chr20	53936777	54070545	ENSG00000064787	BCAS1	-	protein_coding	38	8186	BCAS1	protein_coding	-	NA	49	rs6127073	20	52671273	G	A	4e-05	NA	GWASDB_Junwen	rs6127073
chr20	53936777	54070545	ENSG00000064787	BCAS1	-	protein_coding	38	8186	BCAS1	protein_coding	-	NA	49	rs2870304	20	52673217	A	G	1.6e-05	NA	GWASDB_Junwen	rs2870304
chr20	61252426	61940617	ENSG00000179242	CDH4	+	protein_coding	46	7351	CDH4	protein_coding	+	NA	0	rs3752252	20	59829847	C	T	0.000342	NA	GWASDB_Junwen	rs3752252
chr20	61252426	61940617	ENSG00000179242	CDH4	+	protein_coding	46	7351	CDH4	protein_coding	+	NA	0	rs6065080	20	59832791	T	C	0.000448	NA	GWASDB_Junwen	rs6065080
chr20	61252426	61940617	ENSG00000179242	CDH4	+	protein_coding	46	7351	CDH4	protein_coding	+	NA	0	rs6061722	20	59975048	T	C	2.8e-05	NA	GWASDB_Junwen	rs6061722
chr20	61252426	61940617	ENSG00000179242	CDH4	+	protein_coding	46	7351	CDH4	protein_coding	+	NA	0	rs1892318	20	59988069	C	T	0.00091	NA	GWASDB_Junwen	rs1892318
chr20	61252426	61940617	ENSG00000179242	CDH4	+	protein_coding	46	7351	CDH4	protein_coding	+	NA	0	rs2252678	20	59989639	A	G	0.00076	NA	GWASDB_Junwen	rs2252678
chr20	61252426	61940617	ENSG00000179242	CDH4	+	protein_coding	46	7351	CDH4	protein_coding	+	NA	0	rs2243584	20	59990283	G	A	0.000709	NA	GWASDB_Junwen	rs2243584
chr20	61252426	61940617	ENSG00000179242	CDH4	+	protein_coding	46	7351	CDH4	protein_coding	+	NA	0	rs913551	20	59995678	C	G	0.00055	NA	GWASDB_Junwen	rs913551
chr20	61252426	61940617	ENSG00000179242	CDH4	+	protein_coding	46	7351	CDH4	protein_coding	+	NA	0	rs6089293	20	59998158	T	C	0.000475	NA	GWASDB_Junwen	rs6089293
chr20	61252426	61940617	ENSG00000179242	CDH4	+	protein_coding	46	7351	CDH4	protein_coding	+	NA	0	rs2427093	20	60001676	G	C	0.000625	NA	GWASDB_Junwen	rs2427093
chr20	61252426	61940617	ENSG00000179242	CDH4	+	protein_coding	46	7351	CDH4	protein_coding	+	NA	0	rs1892313	20	60003420	G	A	0.000119	NA	GWASDB_Junwen	rs1892313
chr20	61252426	61940617	ENSG00000179242	CDH4	+	protein_coding	46	7351	CDH4	protein_coding	+	NA	0	rs2427094	20	60005225	A	G	0.000584	NA	GWASDB_Junwen	rs2427094
chr20	61252426	61940617	ENSG00000179242	CDH4	+	protein_coding	46	7351	CDH4	protein_coding	+	NA	0	rs2246588	20	60008995	T	C	0.000555	NA	GWASDB_Junwen	rs2246588
chr20	61252426	61940617	ENSG00000179242	CDH4	+	protein_coding	46	7351	CDH4	protein_coding	+	NA	0	rs2282017	20	60009130	A	G	0.000559	NA	GWASDB_Junwen	rs2282017
chr20	61252426	61940617	ENSG00000179242	CDH4	+	protein_coding	46	7351	CDH4	protein_coding	+	NA	0	rs932878	20	60009487	C	G	0.000139	NA	GWASDB_Junwen	rs932878
chr20	61252426	61940617	ENSG00000179242	CDH4	+	protein_coding	46	7351	CDH4	protein_coding	+	NA	0	rs2427098	20	60012799	C	T	0.000392	NA	GWASDB_Junwen	rs2427098
chr20	61252426	61940617	ENSG00000179242	CDH4	+	protein_coding	46	7351	CDH4	protein_coding	+	NA	0	rs1891779	20	60014775	T	C	0.000381	NA	GWASDB_Junwen	rs1891779
chr20	61252426	61940617	ENSG00000179242	CDH4	+	protein_coding	46	7351	CDH4	protein_coding	+	NA	0	rs1892310	20	60014957	T	A	0.000245	NA	GWASDB_Junwen	rs1892310
chr20	61252426	61940617	ENSG00000179242	CDH4	+	protein_coding	46	7351	CDH4	protein_coding	+	NA	0	rs2427101	20	60018673	G	T	0.000187	NA	GWASDB_Junwen	rs2427101
chr20	61252426	61940617	ENSG00000179242	CDH4	+	protein_coding	46	7351	CDH4	protein_coding	+	NA	0	rs2427102	20	60020278	G	T	0.000156	NA	GWASDB_Junwen	rs2427102
chr20	61252426	61940617	ENSG00000179242	CDH4	+	protein_coding	46	7351	CDH4	protein_coding	+	NA	0	rs1892309	20	60020347	G	A	0.000127	NA	GWASDB_Junwen	rs1892309
chr20	61252426	61940617	ENSG00000179242	CDH4	+	protein_coding	46	7351	CDH4	protein_coding	+	NA	0	rs1892308	20	60020573	A	G	0.00015	NA	GWASDB_Junwen	rs1892308
chr20	61252426	61940617	ENSG00000179242	CDH4	+	protein_coding	46	7351	CDH4	protein_coding	+	NA	0	rs2427103	20	60020866	T	C	0.000162	NA	GWASDB_Junwen	rs2427103
chr20	61252426	61940617	ENSG00000179242	CDH4	+	protein_coding	46	7351	CDH4	protein_coding	+	NA	0	rs2427104	20	60022160	T	C	7.88e-05	NA	GWASDB_Junwen	rs2427104
chr20	61252426	61940617	ENSG00000179242	CDH4	+	protein_coding	46	7351	CDH4	protein_coding	+	NA	0	rs6062092	20	60022733	C	A	0.00011	NA	GWASDB_Junwen	rs6062092
chr20	61252426	61940617	ENSG00000179242	CDH4	+	protein_coding	46	7351	CDH4	protein_coding	+	NA	0	rs4925349	20	60023530	A	G	8.51e-05	NA	GWASDB_Junwen	rs4925349
chr20	61252426	61940617	ENSG00000179242	CDH4	+	protein_coding	46	7351	CDH4	protein_coding	+	NA	0	rs2427106	20	60026047	G	A	4.94e-05	NA	GWASDB_Junwen	rs2427106
chr20	61252426	61940617	ENSG00000179242	CDH4	+	protein_coding	46	7351	CDH4	protein_coding	+	NA	0	rs2427107	20	60026354	T	C	5.04e-05	NA	GWASDB_Junwen	rs2427107
chr20	61252426	61940617	ENSG00000179242	CDH4	+	protein_coding	46	7351	CDH4	protein_coding	+	NA	0	rs1536773	20	60026374	T	C	8.28e-05	NA	GWASDB_Junwen	rs1536773
chr20	61252426	61940617	ENSG00000179242	CDH4	+	protein_coding	46	7351	CDH4	protein_coding	+	NA	0	rs1969973	20	60026447	T	C	4.69e-05	NA	GWASDB_Junwen	rs1969973
chr20	61252426	61940617	ENSG00000179242	CDH4	+	protein_coding	46	7351	CDH4	protein_coding	+	NA	0	rs2427111	20	60034954	A	G	0.00051	NA	GWASDB_Junwen	rs2427111
chr20	61252426	61940617	ENSG00000179242	CDH4	+	protein_coding	46	7351	CDH4	protein_coding	+	NA	0	rs2427112	20	60035378	C	G	0.000479	NA	GWASDB_Junwen	rs2427112
chr20	61252426	61940617	ENSG00000179242	CDH4	+	protein_coding	46	7351	CDH4	protein_coding	+	NA	0	rs2149481	20	60053234	T	C	0.000335	NA	GWASDB_Junwen	rs2149481
chr20	61252426	61940617	ENSG00000179242	CDH4	+	protein_coding	46	7351	CDH4	protein_coding	+	NA	0	rs2245193	20	60056415	T	C	4.73e-05	NA	GWASDB_Junwen	rs2245193
chr20	61252426	61940617	ENSG00000179242	CDH4	+	protein_coding	46	7351	CDH4	protein_coding	+	NA	0	rs2427134	20	60065771	A	G	4.38e-05	NA	GWASDB_Junwen	rs2427134
chr20	61252426	61940617	ENSG00000179242	CDH4	+	protein_coding	46	7351	CDH4	protein_coding	+	NA	0	rs6089403	20	60073326	T	C	4.55e-05	NA	GWASDB_Junwen	rs6089403
chr20	61252426	61940617	ENSG00000179242	CDH4	+	protein_coding	46	7351	CDH4	protein_coding	+	NA	0	rs2427141	20	60080305	C	T	0.000802	NA	GWASDB_Junwen	rs2427141
chr20	61252426	61940617	ENSG00000179242	CDH4	+	protein_coding	46	7351	CDH4	protein_coding	+	NA	0	rs2427142	20	60080431	G	A	3.88e-05	NA	GWASDB_Junwen	rs2427142
chr20	61252426	61940617	ENSG00000179242	CDH4	+	protein_coding	46	7351	CDH4	protein_coding	+	NA	0	rs1571433	20	60082582	A	G	0.000255	NA	GWASDB_Junwen	rs1571433
chr20	61252426	61940617	ENSG00000179242	CDH4	+	protein_coding	46	7351	CDH4	protein_coding	+	NA	0	rs2427144	20	60082886	T	A	0.000954	NA	GWASDB_Junwen	rs2427144
chr20	61252426	61940617	ENSG00000179242	CDH4	+	protein_coding	46	7351	CDH4	protein_coding	+	NA	0	rs1361855	20	60085676	G	A	0.000542	NA	GWASDB_Junwen	rs1361855
chr20	61252426	61940617	ENSG00000179242	CDH4	+	protein_coding	46	7351	CDH4	protein_coding	+	NA	0	rs2427145	20	60086218	T	G	0.000731	NA	GWASDB_Junwen	rs2427145
chr20	61252426	61940617	ENSG00000179242	CDH4	+	protein_coding	46	7351	CDH4	protein_coding	+	NA	0	rs2427146	20	60086318	C	T	0.000616	NA	GWASDB_Junwen	rs2427146
chr20	61252426	61940617	ENSG00000179242	CDH4	+	protein_coding	46	7351	CDH4	protein_coding	+	NA	0	rs2427147	20	60086778	T	C	0.00059	NA	GWASDB_Junwen	rs2427147
chr20	61252426	61940617	ENSG00000179242	CDH4	+	protein_coding	46	7351	CDH4	protein_coding	+	NA	0	rs2225224	20	60087082	C	T	0.000592	NA	GWASDB_Junwen	rs2225224
chr20	61252426	61940617	ENSG00000179242	CDH4	+	protein_coding	46	7351	CDH4	protein_coding	+	NA	0	rs2427153	20	60090382	G	C	0.000378	NA	GWASDB_Junwen	rs2427153
chr20	61252426	61940617	ENSG00000179242	CDH4	+	protein_coding	46	7351	CDH4	protein_coding	+	NA	0	rs2427158	20	60091406	A	G	0.000383	NA	GWASDB_Junwen	rs2427158
chr20	61252426	61940617	ENSG00000179242	CDH4	+	protein_coding	46	7351	CDH4	protein_coding	+	NA	0	rs6061265	20	60098515	C	T	9.75e-05	NA	GWASDB_Junwen	rs6061265
chr20	61252426	61940617	ENSG00000179242	CDH4	+	protein_coding	46	7351	CDH4	protein_coding	+	NA	0	rs116896199	20	60106873	A	G	5e-06	NA	GWASDB_Junwen	rs116896199
chr20	61252426	61940617	ENSG00000179242	CDH4	+	protein_coding	46	7351	CDH4	protein_coding	+	NA	0	rs6061609	20	60107255	A	G	2.495e-05	0.91695	Stah_additional	rs6061609
chr20	61252426	61940617	ENSG00000179242	CDH4	+	protein_coding	46	7351	CDH4	protein_coding	+	NA	0	rs6121731	20	60204905	T	C	4.18e-05	NA	GWASDB_Junwen	rs6121731
chr20	61252426	61940617	ENSG00000179242	CDH4	+	protein_coding	46	7351	CDH4	protein_coding	+	NA	0	rs2427216	20	60214214	C	A	6.56e-05	NA	GWASDB_Junwen	rs2427216
chr19	2511219	2702709	ENSG00000176533	GNG7	-	protein_coding	11	4561	GNG7	protein_coding	-	NA	0	rs8102584	19	2666837	G	T	0.000545	NA	GWASDB_Junwen	rs8102584
chr19	2511219	2702709	ENSG00000176533	GNG7	-	protein_coding	11	4561	GNG7	protein_coding	-	NA	0	rs2110119	19	2668611	G	A	0.000537	NA	GWASDB_Junwen	rs2110119
chr19	2511219	2702709	ENSG00000176533	GNG7	-	protein_coding	11	4561	GNG7	protein_coding	-	NA	0	rs1468703	19	2670293	T	C	0.000526	NA	GWASDB_Junwen	rs1468703
chr19	3224703	3297076	ENSG00000161082	CELF5	+	protein_coding	73	6024	CELF5	protein_coding	+	NA	0	rs4807431	19	3245938	A	G	1.2e-05	NA	GWASDB_Junwen	rs4807431
chr19	3224703	3297076	ENSG00000161082	CELF5	+	protein_coding	73	6024	CELF5	protein_coding	+	NA	0	rs17764205	19	3251219	T	G	5e-06	1.3597	GWASCatalog	rs17764205
chr19	3224703	3297076	ENSG00000161082	CELF5	+	protein_coding	73	6024	CELF5	protein_coding	+	NA	0	rs10424519	19	3253532	G	C	1.87e-05	NA	GWASDB_Junwen	rs10424519
chr19	3224703	3297076	ENSG00000161082	CELF5	+	protein_coding	73	6024	CELF5	protein_coding	+	NA	0	rs8112130	19	3253928	C	T	5.42e-06	NA	GWASDB_Junwen	rs8112130
chr19	3224703	3297076	ENSG00000161082	CELF5	+	protein_coding	73	6024	CELF5	protein_coding	+	NA	0	rs11669985	19	3257415	C	G	1.79e-05	NA	GWASDB_Junwen	rs11669985
chr19	3804024	3869028	ENSG00000105278	ZFR2	-	protein_coding	51	5944	ZFR2	protein_coding	-	NA	4	rs4807521	19	3856656	T	C	0.00067	NA	GWASDB_Junwen	rs4807521
chr19	13206442	13633025	ENSG00000141837	CACNA1A	-	protein_coding	986	43159	CACNA1A	protein_coding	-	NA	0	rs8182538	19	13416170	G	A	0.000463	NA	GWASDB_Junwen	rs8182538
chr19	13206442	13633025	ENSG00000141837	CACNA1A	-	protein_coding	986	43159	CACNA1A	protein_coding	-	NA	0	rs4433935	19	13416280	C	T	0.000467	NA	GWASDB_Junwen	rs4433935
chr19	13206442	13633025	ENSG00000141837	CACNA1A	-	protein_coding	986	43159	CACNA1A	protein_coding	-	NA	0	rs4499352	19	13416350	T	G	0.000473	NA	GWASDB_Junwen	rs4499352
chr19	17601328	17688199	ENSG00000130477	UNC13A	-	protein_coding	182	11188	UNC13A	protein_coding	-	NA	166	rs35661052	19	17723374	T	C	3.019e-05	1.07326	Stah_additional	rs35661052
chr19	17601328	17688199	ENSG00000130477	UNC13A	-	protein_coding	182	11188	UNC13A	protein_coding	-	NA	166	rs10419511	19	17734848	C	T	8.68e-05	NA	GWASDB_Junwen	rs10419511
chr19	17951293	18000080	ENSG00000105642	KCNN1	+	protein_coding	24	3981	KCNN1	protein_coding	+	NA	0	rs1057261	19	18109314	A	G	0.00027	NA	GWASDB_Junwen	rs1057261
chr19	19211973	19252233	ENSG00000130287	NCAN	+	protein_coding	28	6905	NCAN	protein_coding	+	NA	0	rs111444407	19	19358207	C	T	1.3E10-9	1.097	Stah_Top30	rs111444407
chr19	19211973	19252233	ENSG00000130287	NCAN	+	protein_coding	28	6905	NCAN	protein_coding	+	NA	0	rs1064395	19	19361735	G	A	2e-09	1.17	GWASCatalog	rs1064395
chr22	26169474	26380471	ENSG00000100095	SEZ6L	+	protein_coding	132	7149	SEZ6L	protein_coding	+	NA	0	rs688034	22	26689635	C	T	0.000579	NA	GWASDB_Junwen	rs688034
chr22	26169474	26380471	ENSG00000100095	SEZ6L	+	protein_coding	132	7149	SEZ6L	protein_coding	+	NA	0	rs17305959	22	26735632	C	T	9.98e-06	NA	GWASDB_Junwen	rs17305959
chr22	26169474	26380471	ENSG00000100095	SEZ6L	+	protein_coding	132	7149	SEZ6L	protein_coding	+	NA	0	rs17306064	22	26735813	T	C	3.67e-05	NA	GWASDB_Junwen	rs17306064
chr22	35540868	35554001	ENSG00000100302	RASD2	+	protein_coding	3	3412	RASD2	protein_coding	+	NA	0	rs8139398	22	35941944	C	T	9.1e-05	NA	GWASDB_Junwen	rs8139398
chr22	35540868	35554001	ENSG00000100302	RASD2	+	protein_coding	3	3412	RASD2	protein_coding	+	NA	0	rs8137058	22	35944774	G	A	7.44e-05	NA	GWASDB_Junwen	rs8137058
chr22	37367960	37427470	ENSG00000166897	ELFN2	-	protein_coding	21	8782	ELFN2	protein_coding	-	NA	0	rs6000718	22	37800000	A	G	0.000867	NA	GWASDB_Junwen	rs6000718
chr22	37639693	37666932	ENSG00000285304	Z83844.3	+	protein_coding	17	3123	Z83844.3	protein_coding	+	NA	0	rs713977	22	38040842	C	T	0.000877	NA	GWASDB_Junwen	rs713977
chr22	41969475	41998221	ENSG00000100167	SEPT3	+	protein_coding	61	7153	SEPT3	protein_coding	+	NA	0	rs6519301	22	42385967	A	G	2.58e-05	NA	GWASDB_Junwen	rs6519301
chr22	48489460	48850912	ENSG00000219438	FAM19A5	+	protein_coding	18	3173	FAM19A5	protein_coding	+	NA	0	rs80088139	22	48923459	C	G	5e-06	NA	GWASDB_Junwen	rs80088139
chr21	20998315	21543329	ENSG00000154654	NCAM2	+	protein_coding	48	8380	NCAM2	protein_coding	+	NA	0	rs7510019	21	22371932	G	A	1.18e-05	NA	GWASDB_Junwen	rs7510019
chr21	29536933	29939532	ENSG00000171189	GRIK1	-	protein_coding	126	4242	GRIK1	protein_coding	-	NA	501	rs2832413	21	30993297	G	T	0.000478	NA	GWASDB_Junwen	rs2832413
chr21	29536933	29939532	ENSG00000171189	GRIK1	-	protein_coding	126	4242	GRIK1	protein_coding	-	NA	501	rs2832414	21	30994121	A	G	0.000462	NA	GWASDB_Junwen	rs2832414
chr21	29536933	29939532	ENSG00000171189	GRIK1	-	protein_coding	126	4242	GRIK1	protein_coding	-	NA	501	rs2245338	21	31007346	C	T	0.000249	NA	GWASDB_Junwen	rs2245338
chr21	29536933	29939532	ENSG00000171189	GRIK1	-	protein_coding	126	4242	GRIK1	protein_coding	-	NA	501	rs9680502	21	31010748	C	A	0.000847	NA	GWASDB_Junwen	rs9680502
chr21	29536933	29939532	ENSG00000171189	GRIK1	-	protein_coding	126	4242	GRIK1	protein_coding	-	NA	501	rs363598	21	31013159	T	C	5e-06	1.01	GWASDB_Junwen	rs363598
chr21	29536933	29939532	ENSG00000171189	GRIK1	-	protein_coding	126	4242	GRIK1	protein_coding	-	NA	501	rs363529	21	31014321	C	G	0.000399	NA	GWASDB_Junwen	rs363529
chr21	29536933	29939532	ENSG00000171189	GRIK1	-	protein_coding	126	4242	GRIK1	protein_coding	-	NA	501	rs2832424	21	31023250	A	C	0.000728	NA	GWASDB_Junwen	rs2832424
chr21	29536933	29939532	ENSG00000171189	GRIK1	-	protein_coding	126	4242	GRIK1	protein_coding	-	NA	501	rs363569	21	31032703	C	T	0.000691	NA	GWASDB_Junwen	rs363569
chr21	29536933	29939532	ENSG00000171189	GRIK1	-	protein_coding	126	4242	GRIK1	protein_coding	-	NA	501	rs363550	21	31046299	C	G	0.000774	NA	GWASDB_Junwen	rs363550
chr21	31118416	31559977	ENSG00000156299	TIAM1	-	protein_coding	89	9216	TIAM1	protein_coding	-	NA	0	rs2284498	21	32682256	C	T	0.000857	NA	GWASDB_Junwen	rs2284498
chr21	31118416	31559977	ENSG00000156299	TIAM1	-	protein_coding	89	9216	TIAM1	protein_coding	-	NA	0	rs13045983	21	32686829	A	G	0.000839	NA	GWASDB_Junwen	rs13045983
chr21	31118416	31559977	ENSG00000156299	TIAM1	-	protein_coding	89	9216	TIAM1	protein_coding	-	NA	0	rs2833373	21	32686908	C	T	0.000657	NA	GWASDB_Junwen	rs2833373
chr21	31118416	31559977	ENSG00000156299	TIAM1	-	protein_coding	89	9216	TIAM1	protein_coding	-	NA	0	rs13050231	21	32695140	C	T	0.000686	NA	GWASDB_Junwen	rs13050231
chr21	31118416	31559977	ENSG00000156299	TIAM1	-	protein_coding	89	9216	TIAM1	protein_coding	-	NA	0	rs13050344	21	32695264	A	G	0.000674	NA	GWASDB_Junwen	rs13050344
chr21	31118416	31559977	ENSG00000156299	TIAM1	-	protein_coding	89	9216	TIAM1	protein_coding	-	NA	0	rs13052140	21	32697218	T	G	0.000473	NA	GWASDB_Junwen	rs13052140
chr21	31118416	31559977	ENSG00000156299	TIAM1	-	protein_coding	89	9216	TIAM1	protein_coding	-	NA	0	rs13048400	21	32699583	C	T	0.000652	NA	GWASDB_Junwen	rs13048400
chr21	31118416	31559977	ENSG00000156299	TIAM1	-	protein_coding	89	9216	TIAM1	protein_coding	-	NA	0	rs2833380	21	32709435	C	T	0.000772	NA	GWASDB_Junwen	rs2833380
chr21	31118416	31559977	ENSG00000156299	TIAM1	-	protein_coding	89	9216	TIAM1	protein_coding	-	NA	0	rs2833382	21	32714111	C	A	0.000375	NA	GWASDB_Junwen	rs2833382
chr21	31118416	31559977	ENSG00000156299	TIAM1	-	protein_coding	89	9216	TIAM1	protein_coding	-	NA	0	rs77336135	21	32714119	A	G	4.922e-05	1.50336	Stah_additional	rs77336135
chr21	31118416	31559977	ENSG00000156299	TIAM1	-	protein_coding	89	9216	TIAM1	protein_coding	-	NA	0	rs9976177	21	32714289	C	T	0.000742	NA	GWASDB_Junwen	rs9976177
chr21	31118416	31559977	ENSG00000156299	TIAM1	-	protein_coding	89	9216	TIAM1	protein_coding	-	NA	0	rs13046768	21	32716753	T	C	0.000285	NA	GWASDB_Junwen	rs13046768
chr21	31118416	31559977	ENSG00000156299	TIAM1	-	protein_coding	89	9216	TIAM1	protein_coding	-	NA	0	rs2833385	21	32720679	T	C	0.000127	NA	GWASDB_Junwen	rs2833385
chr21	37607376	38121345	ENSG00000157542	KCNJ6	-	protein_coding	9	19965	KCNJ6	protein_coding	-	NA	0	rs858032	21	39101940	T	C	0.000762	NA	GWASDB_Junwen	rs858032
chr21	37607376	38121345	ENSG00000157542	KCNJ6	-	protein_coding	9	19965	KCNJ6	protein_coding	-	NA	0	rs113908133	21	39169165	T	C	3.34e-05	1.09155	Stah_additional	rs113908133
chr21	40010999	40847139	ENSG00000171587	DSCAM	-	protein_coding	92	8577	DSCAM	protein_coding	-	NA	0	rs10470192	21	41430206	G	C	0.000891	NA	GWASDB_Junwen	rs10470192
chr21	40010999	40847139	ENSG00000171587	DSCAM	-	protein_coding	92	8577	DSCAM	protein_coding	-	NA	0	rs2205129	21	41464434	G	A	0.000867	NA	GWASDB_Junwen	rs2205129
chr21	40010999	40847139	ENSG00000171587	DSCAM	-	protein_coding	92	8577	DSCAM	protein_coding	-	NA	0	rs185019587	21	41611264	A	G	5.449e-05	0.10359	Stah_additional	rs185019587
chr21	40010999	40847139	ENSG00000171587	DSCAM	-	protein_coding	92	8577	DSCAM	protein_coding	-	NA	0	rs2837727	21	41962212	T	G	7.43e-05	NA	GWASDB_Junwen	rs2837727
chr21	40010999	40847139	ENSG00000171587	DSCAM	-	protein_coding	92	8577	DSCAM	protein_coding	-	NA	0	rs2837734	21	41965186	G	A	7.09e-05	NA	GWASDB_Junwen	rs2837734
chr1	111768059	111773805	MSTRG.2871	-	-	Novel_LncRNA	2	5078	AL049557.1	protein_coding	-	NA	-12235	rs544941	1	112312334	A	T	0.000339	NA	GWASDB_Junwen	rs544941
chr1	175315107	175322385	MSTRG.4235	-	-	Novel_LncRNA	2	3925	KIAA0040	protein_coding	-	NA	-122108	rs875326	1	175289399	C	T	2.51e-05	NA	GWASDB_Junwen	rs875326
chr15	80344728	80404258	MSTRG.20693	-	-	Novel_LncRNA	53	12402	ARNT2	protein_coding	+	NA	-92	rs2278702	15	80694922	A	T	6e-06		GWASCatalog	rs2278702
chr15	87792746	87876663	MSTRG.20879	-	-	Novel_LncRNA	9	15518	NTRK3	protein_coding	-	NA	380105	rs4887327	15	88341662	T	C	0.000155	NA	GWASDB_Junwen	rs4887327
chr15	87792746	87876663	MSTRG.20879	-	-	Novel_LncRNA	9	15518	NTRK3	protein_coding	-	NA	380105	rs11073737	15	88342455	A	G	0.000113	NA	GWASDB_Junwen	rs11073737
chr15	87792746	87876663	MSTRG.20879	-	-	Novel_LncRNA	9	15518	NTRK3	protein_coding	-	NA	380105	rs717320	15	88344460	A	G	6.15e-05	NA	GWASDB_Junwen	rs717320
chr15	87792746	87876663	MSTRG.20879	-	-	Novel_LncRNA	9	15518	NTRK3	protein_coding	-	NA	380105	rs12324674	15	88355773	C	A	0.00073	NA	GWASDB_Junwen	rs12324674
chr15	87792746	87876663	MSTRG.20879	-	-	Novel_LncRNA	9	15518	NTRK3	protein_coding	-	NA	380105	rs8030747	15	88358250	T	G	0.000427	NA	GWASDB_Junwen	rs8030747
chr15	87792746	87876663	MSTRG.20879	-	-	Novel_LncRNA	9	15518	NTRK3	protein_coding	-	NA	380105	rs11073742	15	88359293	T	A	0.000524	NA	GWASDB_Junwen	rs11073742
chr15	87792746	87876663	MSTRG.20879	-	-	Novel_LncRNA	9	15518	NTRK3	protein_coding	-	NA	380105	rs11073745	15	88361399	G	A	0.000498	NA	GWASDB_Junwen	rs11073745
chr15	87792746	87876663	MSTRG.20879	-	-	Novel_LncRNA	9	15518	NTRK3	protein_coding	-	NA	380105	rs4887330	15	88364527	T	G	0.000603	NA	GWASDB_Junwen	rs4887330
chr18	46659466	46679035	MSTRG.26885	-	-	Novel_LncRNA	3	19570	LOXHD1	protein_coding	-	NA	-2246	rs435202	18	44240526	C	T	0.000363	NA	GWASDB_Junwen	rs435202
chr18	46659466	46671219	MSTRG.26886	-	+	Novel_LncRNA	3	17551	LOXHD1	protein_coding	-	NA	-2246	rs435202	18	44240526	C	T	0.000363	NA	GWASDB_Junwen	rs435202
chr18	66622040	66712235	MSTRG.27248	-	-	Novel_LncRNA	4	228	CDH19	protein_coding	-	NA	-17902	rs545245	18	64317219	T	C	6.77e-05	NA	GWASDB_Junwen	rs545245
chr20	1779862	1893888	MSTRG.35513	-	-	Novel_LncRNA	161	41753	SIRPA	protein_coding	+	NA	-279	rs12625221	20	1833498	C	G	0.000847	NA	GWASDB_Junwen	rs12625221
chr20	1779862	1893888	MSTRG.35513	-	-	Novel_LncRNA	161	41753	SIRPA	protein_coding	+	NA	-279	rs11698167	20	1848203	T	C	0.000525	NA	GWASDB_Junwen	rs11698167
chr20	53933720	53942822	MSTRG.36808	-	+	Novel_LncRNA	10	9676	BCAS1	protein_coding	-	NA	127772	rs16998572	20	52551884	G	C	8e-07		GWASCatalog	rs16998572
chr3	96472714	96676411	MSTRG.40991	-	-	Novel_LncRNA	9	1393	MTRNR2L12	protein_coding	-	NA	0	rs1825828	3	96390960	C	T	1.82e-07	1.47	GWASDB_Junwen	rs1825828
chr6	3580526	3720253	MSTRG.50155	-	-	Novel_LncRNA	96	37981	PXDC1	protein_coding	-	NA	31773	rs12207353	6	3700255	G	A	0.000999	NA	GWASDB_Junwen	rs12207353
chr8	10850477	10882629	MSTRG.57733	-	+	Novel_LncRNA	12	26732	PINX1	protein_coding	-	NA	-10593	rs2409667	8	10729623	A	G	0.000166	NA	GWASDB_Junwen	rs2409667
chr8	10850477	10882629	MSTRG.57733	-	+	Novel_LncRNA	12	26732	PINX1	protein_coding	-	NA	-10593	rs10903331	8	10732547	C	G	1.68e-05	NA	GWASDB_Junwen	rs10903331
chr8	10855534	10886307	MSTRG.57734	-	-	Novel_LncRNA	4	11191	PINX1	protein_coding	-	NA	-15650	rs2409667	8	10729623	A	G	0.000166	NA	GWASDB_Junwen	rs2409667
chr8	10855534	10886307	MSTRG.57734	-	-	Novel_LncRNA	4	11191	PINX1	protein_coding	-	NA	-15650	rs10903331	8	10732547	C	G	1.68e-05	NA	GWASDB_Junwen	rs10903331
